# Supplementary material for: Single-cell transcriptomic landscape reveals the role of intermediate monocytes in aneurysmal subarachnoid hemorrhage
Source: Front Cell Dev Biol. 2024 Sep 10;12:1401573. doi: 10.3389/fcell.2024.1401573 (PMC11420033; doi:10.3389/fcell.2024.1401573)
Supplement: Supplementary file 3 [file DataSheet1.csv]

	p_val	avg_log2FC	pct.1	pct.2	p_val_adj
H3-3A	1.19983886088806e-225	13.5843752534023	0.998	0	2.33992574650389e-221
H3-3B	3.32484957080661e-225	13.49183740012	0.997	0	6.48412163298705e-221
CXCL8	6.63026013643715e-218	6.75875936336721	0.99	0.044	1.29303333180797e-213
NFKBIA	1.68809808377363e-217	5.98257991622262	1	0.331	3.29212888297532e-213
GPX1	1.79226492449838e-216	12.5895735259783	0.974	0	3.49527505575674e-212
PPP1R15A	3.72017307652393e-199	4.51952351761552	0.97	0.268	7.25508153383696e-195
SOD2	6.07129858478715e-197	5.21274568355098	0.974	0.352	1.18402465000519e-192
CXCL2	8.40081599310546e-196	10.4168800424124	0.918	0.006	1.63832713497543e-191
FTH1	1.04996687936713e-195	3.55431245472954	1	0.954	2.04764540814177e-191
IER3	3.32420152979068e-194	4.62353027827451	0.972	0.362	6.48285782339778e-190
BCL2A1	5.1646701620542e-191	5.46869151811428	0.944	0.121	1.00721397500381e-186
PFN1	2.5453799020986e-190	3.02204119899638	0.991	0.655	4.96399988507268e-186
TIMP1	1.13684092625119e-186	3.52079984924186	0.997	0.874	2.21706717437507e-182
PLIN2	3.70021943982355e-186	5.57922159471703	0.928	0.148	7.21616795154389e-182
CCL3	1.5917360239211e-182	4.39488652055166	0.947	0.092	3.10420359385094e-178
NINJ1	2.28847466147379e-182	4.58920783435013	0.932	0.176	4.46298328480618e-178
MAP3K8	3.55637470368124e-181	3.69797087103982	0.972	0.354	6.93564194711915e-177
IFNGR2	1.61261946413991e-176	4.20595929269087	0.933	0.224	3.14493047896565e-172
SH3BGRL3	1.26912489671718e-174	1.65345512871288	1	0.998	2.47504737357784e-170
THBS1	1.42601249036142e-173	7.31406638500951	0.869	0.033	2.78100955870283e-169
ATP2B1-AS1	1.72143778269688e-172	5.99761692006731	0.876	0.054	3.35714796381545e-168
RAC1	2.40735060935566e-170	2.62440944227193	0.963	0.567	4.69481515836542e-166
EREG	8.96832101154394e-170	7.24720082096601	0.853	0.019	1.7490019636713e-165
VIM	9.35433452232766e-168	2.49889036887452	0.99	0.797	1.82428231854434e-163
KLF6	2.80772320825088e-163	2.6004430867619	0.972	0.628	5.47562180073087e-159
SERPINB2	2.8323510165622e-163	13.8175517189998	0.818	0	5.5236509524996e-159
DUSP1	1.77443039761218e-160	2.93729675724926	0.96	0.464	3.46049416142327e-156
PHLDA1	7.89005613362189e-154	8.41760351024109	0.793	0.01	1.53871874717894e-149
MICOS10	2.22888871374514e-152	10.5619737819496	0.783	0	4.34677876954578e-148
CCL3L3	5.25273770839708e-151	12.045494571132	0.778	0	1.0243889078916e-146
UPP1	6.47458761160679e-151	4.06311057782624	0.869	0.186	1.26267407601556e-146
S100A9	1.78619381648934e-150	3.53678692040147	0.986	0.506	3.48343518091751e-146
TYMP	3.98465645494514e-150	3.25212955135766	0.917	0.247	7.77087701843401e-146
GADD45B	7.31640183981326e-150	3.30951776710698	0.923	0.335	1.42684468680038e-145
TNFAIP3	1.96257187850786e-148	3.81422935935087	0.878	0.169	3.82740767746603e-144
ATP6V0C	7.51321937286031e-145	2.89649388664271	0.923	0.232	1.46522804209522e-140
CYBA	8.22185254882319e-145	2.3548937162599	0.984	0.416	1.6034256840715e-140
IL1B	4.56227361447342e-144	3.77055140306538	0.887	0.216	8.89734600294607e-140
PNRC1	2.21981686727463e-142	2.68112479675168	0.943	0.429	4.32908685455899e-138
SNHG29	2.86733796851451e-142	10.5817604738982	0.748	0	5.59188250619699e-138
CTSL	3.83188545143152e-142	3.64513672490686	0.921	0.452	7.47294300738174e-138
CXCL3	4.35805541050431e-142	8.68909039926394	0.756	0.011	8.4990796615655e-138
S100A8	8.14367939758691e-142	3.56268973461061	0.968	0.481	1.5881803561174e-137
MACROH2A1	2.68767778667601e-140	10.5276256786894	0.741	0	5.24150921957555e-136
MAP1LC3B	1.31306734827912e-139	3.5724206118959	0.857	0.199	2.56074394261393e-135
H2AZ1	2.42605251656312e-138	10.4995246148935	0.734	0	4.73128761780139e-134
NAMPT	3.90149681941619e-132	2.893037888145	0.908	0.366	7.60869909722545e-128
C4orf48	1.52877270858671e-131	3.78201478632804	0.807	0.098	2.98141253628579e-127
TRAPPC5	2.35941665685207e-130	3.43437920755294	0.822	0.111	4.60133436419291e-126
ICAM1	2.14242680284133e-128	3.79430095081775	0.805	0.128	4.17816075090117e-124
CHMP4B	7.9846910883601e-128	3.43294588200333	0.82	0.155	1.55717445605199e-123
COTL1	1.5476891965614e-127	2.13708001439396	0.949	0.623	3.01830347113404e-123
SQSTM1	4.00606233122177e-127	3.13328142831662	0.859	0.305	7.81262275834869e-123
CTSD	2.4411472097107e-126	3.1141542004874	0.869	0.278	4.76072528837781e-122
AC010422.8	2.08386135678539e-125	10.0494456600536	0.687	0	4.06394641800287e-121
H2AJ	3.47949925533922e-124	10.2171124781441	0.683	0	6.78571944776255e-120
EIF5A	8.79937399601498e-123	2.75326174392479	0.87	0.343	1.71605391670284e-118
CYP1B1	5.73752898042004e-121	4.44641321463059	0.745	0.073	1.11893290176152e-116
PRELID1	5.78908951869057e-121	2.8983126188621	0.841	0.203	1.12898823793503e-116
CD63	7.82321778027287e-121	1.84503143466112	0.962	0.789	1.52568393150882e-116
CCL4	1.06232648714415e-120	4.25534704201207	0.761	0.084	2.07174911522853e-116
CYRIB	1.47449598256917e-120	9.95178644167504	0.669	0	2.87556206520639e-116
LGALS3	9.2762437444665e-119	2.41064373603596	0.947	0.602	1.80905305504586e-114
IFI6	8.16703352229216e-118	2.99336499085197	0.853	0.299	1.59273487751742e-113
JUN	1.58713143694992e-117	3.13354696112275	0.845	0.255	3.09522372833974e-113
MAFB	5.16365779522574e-115	2.79931218985686	0.848	0.259	1.00701654322492e-110
SEMA6B	1.20194759233701e-114	10.2780888299748	0.646	0	2.34403819457564e-110
NFKBIZ	3.26960331527299e-113	3.1425503776621	0.807	0.195	6.37638038544539e-109
BTG1	4.28782407611029e-113	2.01467651200776	0.934	0.609	8.3621145132303e-109
TIPARP	1.33333180750549e-112	6.07690808828319	0.66	0.021	2.60026369099721e-108
CFD	1.11563823924758e-111	2.69165137888803	0.813	0.153	2.17571769418062e-107
GRB2	1.44697661606775e-111	2.22805242209483	0.883	0.439	2.82189379665533e-107
S100A10	3.4375062224738e-111	1.89123179985851	0.977	0.841	6.70382463506841e-107
KRT10	1.11489272597723e-110	4.06004268333789	0.715	0.092	2.17426379420079e-106
AC015912.3	1.42496144415024e-110	5.51901744302191	0.667	0.031	2.7789598083818e-106
PTGER2	1.89923013644736e-109	5.76631093573905	0.652	0.027	3.70387861209963e-105
SEPTIN7	2.47341311240585e-108	9.87901148455532	0.621	0	4.8236502518139e-104
CCL4L2	1.07471582718936e-107	3.40344726784021	0.702	0.065	2.0959108061847e-103
GRINA	1.21815836939265e-107	2.59227761096504	0.833	0.301	2.37565245198955e-103
CEBPD	1.23770482232043e-107	2.30274124384488	0.86	0.247	2.4137719444893e-103
GNG5	4.83516214527912e-106	1.39302710030479	0.963	0.824	9.42953321572334e-102
ACTB	4.85914864958879e-106	1.22490488851109	0.999	1	9.47631169642806e-102
SPI1	2.20359866415551e-105	1.95081975111906	0.902	0.366	4.29745811483608e-101
ATP5F1D	4.75721630084557e-105	3.4105463809457	0.734	0.121	9.27752322990903e-101
SEC61G	1.05764371192948e-104	1.88216231037804	0.922	0.613	2.06261676700486e-100
H2AZ2	2.04335530240577e-104	9.68111253891069	0.605	0	3.98495151075173e-100
B2M	3.28417371781362e-104	0.844660341503334	1	1	6.40479558448012e-100
TPM4	1.14623577791509e-103	2.55654095756657	0.823	0.331	2.23538901409001e-99
WTAP	1.04765460165471e-102	3.33905747348074	0.751	0.19	2.04313600414702e-98
FTL	2.9896301005955e-102	1.20526683544331	1	1	5.83037662218135e-98
ADM	3.26745595816365e-102	10.3789846037352	0.595	0	6.37219260961075e-98
S100A12	1.13913406422661e-101	4.4919603436638	0.714	0.113	2.22153925205474e-97
IER2	1.71106303226328e-101	2.2630896192238	0.883	0.397	3.33691512551985e-97
CIAO2B	2.15909032283553e-101	9.71452710678422	0.592	0	4.21065794759386e-97
LUCAT1	3.63560291161121e-100	7.6528392992264	0.594	0.006	7.09015279822418e-96
CST3	6.11431676691637e-99	0.952233628440943	0.997	0.789	1.19241405588403e-94
UBE2J1	6.91825475350885e-99	3.71971747251617	0.687	0.103	1.3491980420293e-94
EFHD2	1.33833656225553e-97	2.85716683700745	0.769	0.23	2.61002396371074e-93
COX5A	1.36303130882621e-97	2.4553986190942	0.794	0.19	2.65818365847287e-93
G0S2	3.10265752796904e-97	5.9599275067673	0.618	0.038	6.05080271104521e-93
PPIF	3.38780814909487e-97	4.47200209794452	0.638	0.056	6.60690345236482e-93
SNHG5	8.2468850355335e-97	9.57090982260728	0.572	0	1.60830751962974e-92
ATF3	3.33899048754287e-96	4.8993631187802	0.616	0.036	6.5116992488061e-92
GUK1	3.63632284301717e-96	2.26408040205081	0.825	0.308	7.09155680845208e-92
RELB	4.43671772165363e-96	5.0608231083996	0.611	0.034	8.65248690076892e-92
CD52	5.44327382245366e-96	2.26649159155091	0.87	0.36	1.06154726085491e-91
RGCC	3.06009557729837e-95	4.28223323484821	0.646	0.069	5.96779839484728e-91
CEBPB	8.72675571112011e-95	2.73167424221592	0.757	0.161	1.70189189878264e-90
PID1	1.13179331799504e-94	4.12059370462583	0.669	0.109	2.20722332875394e-90
SERP1	3.0710351076144e-94	1.95316740371541	0.878	0.33	5.9891326668696e-90
MICOS13	1.21639879762787e-93	9.5573347259164	0.559	0	2.37222093513387e-89
PIM3	7.03388594227426e-93	4.19904530873878	0.621	0.052	1.37174843646233e-88
AQP9	2.45260410989449e-92	9.83687220942442	0.553	0	4.78306853511623e-88
JUNB	6.17491804073725e-92	1.74159573147862	0.902	0.433	1.20423251630458e-87
TXN	6.83464774691685e-92	2.08588100381542	0.875	0.494	1.33289300360372e-87
CD82	8.80858891175898e-92	4.27047010372751	0.63	0.069	1.71785100957124e-87
MIF	4.9296126030917e-91	1.98200471434069	0.941	0.732	9.61373049854944e-87
GADD45GIP1	6.33068127086522e-91	3.20841808361018	0.683	0.113	1.23460946144414e-86
YBX1	2.80745573854685e-90	1.38940778455869	0.947	0.778	5.47510018131407e-86
CALM1	6.36552060337507e-90	1.51674906901976	0.924	0.636	1.24140382807021e-85
UBE2D1	1.44094682881461e-88	3.51316123398344	0.649	0.098	2.81013450555425e-84
FOSB	1.04766856205499e-87	3.26401657939703	0.64	0.09	2.04316322971963e-83
CCL2	1.30419297763459e-87	4.64764185123008	0.637	0.09	2.54343714498297e-83
RBIS	3.28528641175775e-87	9.39881744342183	0.53	0	6.40696556020997e-83
ATP6V0B	1.2196680400387e-85	1.28192982071339	0.952	0.856	2.37859661168348e-81
ARPC2	1.03380099838784e-84	1.1296315142019	0.957	0.87	2.01611870705596e-80
AP001267.5	3.34057458945375e-84	9.4115858120904	0.516	0	6.51478856435271e-80
MYL6	3.82768411666595e-84	0.795532813987374	0.998	0.996	7.46474956432193e-80
MAFF	5.78738864160451e-84	5.11864294925677	0.551	0.025	1.12865653288571e-79
EHD1	1.23665116936862e-83	4.76332560903606	0.567	0.042	2.41171711050268e-79
IRF1	1.05747590302435e-82	2.82032905206479	0.706	0.184	2.06228950607808e-78
PPDPF	1.12577333328283e-82	1.94170778594469	0.829	0.364	2.19548315456817e-78
ANXA5	2.52301468594975e-82	1.07114836957928	0.966	0.929	4.9203832405392e-78
RAB5IF	4.02167878157618e-82	3.60432915291136	0.609	0.08	7.84307795982986e-78
SRSF9	2.47334308135417e-80	3.02623617690776	0.649	0.123	4.82351367725691e-76
WARS1	2.84985311141027e-80	9.53049019124396	0.498	0	5.5577835378723e-76
SCAND1	1.28472082038385e-79	2.21541086503202	0.766	0.253	2.50546254391258e-75
AC253572.1	2.43873437213751e-78	10.3589972622296	0.489	0	4.75601977254256e-74
MARCKSL1	1.15252938782973e-77	6.17666934454379	0.506	0.015	2.24766281214554e-73
ZNF267	2.08100483920229e-77	2.92222214077667	0.669	0.155	4.05837563741231e-73
ITM2B	2.1382122567378e-77	1.2789902037825	0.943	0.686	4.16994154309006e-73
SNHG6	6.6391555333532e-77	9.14339890454935	0.482	0	1.29476811211454e-72
CIAO2A	5.91545987177133e-76	9.07477374392555	0.477	0	1.15363298419284e-71
C1orf122	6.32657221967019e-76	4.31569936182167	0.544	0.044	1.23380811428008e-71
CFL1	2.69960002990692e-75	0.693853598787042	0.992	0.985	5.26475997832447e-71
PELATON	5.20588530829743e-75	9.71259776454099	0.472	0	1.01525175282416e-70
MMP24OS	6.17455296413112e-75	2.80009943973417	0.652	0.149	1.20416131906485e-70
LY6E	1.07029126502577e-74	1.89599032162553	0.86	0.511	2.08728202505326e-70
USP12	1.7611533684241e-74	4.47031913254815	0.534	0.046	3.43460129910069e-70
RPS2	2.04232771959168e-74	0.880834984787746	0.969	0.814	3.98294751874769e-70
PHACTR1	6.89319042297322e-74	4.48310922006423	0.52	0.034	1.34430999628824e-69
SPHK1	1.04110449110439e-73	6.73672009841346	0.477	0.008	2.03036197855178e-69
FABP5	1.30520745269376e-73	4.2184697062755	0.697	0.27	2.54541557424337e-69
ODF3B	1.43048552093537e-73	2.39644830172567	0.701	0.215	2.78973286292815e-69
SDC2	1.61431562924538e-73	5.17453437056587	0.509	0.034	3.14823834015435e-69
FAM174C	2.27273100526819e-73	9.16501631368494	0.464	0	4.43228000647402e-69
ACSL1	3.96273269028152e-73	2.14209082105529	0.741	0.261	7.72812129258701e-69
CD44	4.13903248642933e-73	1.64468450667435	0.859	0.51	8.07194115503448e-69
CSRNP1	7.02813983437058e-73	3.57395379906905	0.566	0.079	1.37062783049895e-68
LGALS1	9.26455850878481e-73	1.09599844020398	0.984	0.889	1.80677420038321e-68
PSMA6	1.04277239517522e-72	1.68536782827504	0.837	0.579	2.03361472507072e-68
RHEB	1.46497043727871e-72	2.73400990861795	0.625	0.119	2.85698534678094e-68
SMIM3	1.55882432977067e-72	3.11598030825182	0.629	0.146	3.04001920791876e-68
MIR4435-2HG	2.50674585187675e-72	4.72561663809516	0.508	0.033	4.88865576033003e-68
AHR	2.62015862151324e-72	3.64457890563494	0.553	0.067	5.10983334367513e-68
JARID2	1.1983211595384e-71	3.09113117974284	0.616	0.132	2.33696592533179e-67
MCUB	7.73566339259749e-71	3.13772956626871	0.582	0.098	1.50860907482436e-66
SRGN	1.41914554945254e-70	1.0739425878543	0.997	0.985	2.76761765054235e-66
MGST1	1.51081546188313e-70	2.98737014954711	0.61	0.126	2.94639231376447e-66
DUSP2	2.05103925183269e-70	4.85146329109955	0.493	0.029	3.99993674892411e-66
CALM3	3.16845231324598e-70	2.16848849673799	0.737	0.285	6.17911570129232e-66
PLEK	1.71309158639621e-69	1.54692341740644	0.854	0.546	3.34087121178988e-65
SEPTIN2	5.33263123625672e-69	8.91810462514315	0.443	0	1.03996974369479e-64
PDIA3	9.73860490657178e-69	2.03613993761484	0.763	0.391	1.89922272887963e-64
HMGA1	1.27513033849278e-68	2.53002310955884	0.666	0.203	2.48675918612862e-64
SNHG16	4.28664201140137e-68	8.88547112181147	0.438	0	8.35980925063495e-64
MSC	7.89706897360405e-68	8.33905284536037	0.439	0.002	1.54008639123226e-63
FKBP1A	7.94392750640883e-68	1.62703458941141	0.82	0.511	1.54922474229985e-63
IFITM3	1.55685823384264e-67	1.31728437576042	0.977	0.906	3.03618492763991e-63
H1-10	2.03065893362746e-67	9.35293555380905	0.434	0	3.96019105236027e-63
TUBA1C	4.40120373894371e-67	2.37553917838809	0.715	0.305	8.58322753168803e-63
BCL3	4.81851556830822e-67	3.77524782254164	0.506	0.046	9.39706906131469e-63
UQCRFS1	5.52146536531101e-67	2.46088659214092	0.629	0.144	1.07679617554295e-62
FOS	6.66078932463049e-67	1.41624395242745	0.953	0.799	1.29898713408944e-62
CCNL1	7.75797902310189e-67	1.95935528877778	0.779	0.383	1.51296106908533e-62
MAPK6	1.17797905605356e-66	3.45167353101103	0.529	0.067	2.29729475511565e-62
GSTO1	1.36756979758208e-66	1.5307231459009	0.845	0.563	2.66703461924457e-62
GNB2	1.67754184845141e-66	1.89095556149602	0.737	0.307	3.27154211284995e-62
ZFAND5	1.75518816656521e-66	2.21086822893507	0.706	0.287	3.42296796243547e-62
C15orf48	1.18813667044266e-65	6.27277358253744	0.445	0.011	2.31710413469728e-61
MARCKS	1.31278907229542e-65	1.73521490632505	0.86	0.561	2.56020124879052e-61
NOP10	1.49416809138173e-65	1.37556873238573	0.902	0.716	2.91392661181266e-61
STK17A	3.4155090926677e-65	3.95810918346135	0.484	0.036	6.66092583252054e-61
MRPL41	5.50619770890253e-65	3.02989191946505	0.568	0.103	1.07381867719017e-60
DMXL2	1.52861126259822e-64	2.49585040422981	0.641	0.17	2.98109768431906e-60
CLU	1.31480941908867e-63	7.19030231011261	0.423	0.006	2.56414132910672e-59
LACTB	1.81068856030026e-63	2.77369505948997	0.569	0.109	3.53120483029758e-59
ENO1	2.60803593645205e-63	1.21076276220888	0.911	0.872	5.08619168326878e-59
ABCA1	4.20064369681819e-63	4.441301965915	0.469	0.036	8.19209533753484e-59
PLA2G7	5.47522103985134e-63	9.39721086709329	0.411	0	1.06777760719181e-58
ACADVL	1.13556783855154e-62	2.94469840751992	0.557	0.105	2.2145843987432e-58
ARL8B	1.29680172953484e-62	2.63617325113965	0.59	0.136	2.52902273293885e-58
RGL1	2.30241056605118e-62	4.05901323548057	0.466	0.034	4.49016108591302e-58
KLF10	3.40259481305153e-62	2.55699644182601	0.607	0.157	6.6357404044131e-58
PIM1	5.6279063948014e-62	3.72740589108893	0.497	0.061	1.09755430511417e-57
BRI3	6.43959954665191e-62	2.64338156988771	0.61	0.163	1.25585070358805e-57
ANPEP	6.96759788546085e-62	2.95421066243164	0.532	0.077	1.35882093962257e-57
NENF	2.48687308344865e-61	4.45600079541343	0.447	0.027	4.84989988734156e-57
CD83	2.540906365127e-61	1.34141708987058	0.853	0.391	4.95527559327068e-57
SDF2L1	4.93686533389959e-61	3.66248412473693	0.502	0.067	9.62787477417098e-57
ATP6V1F	8.23089550376841e-61	1.43489730419084	0.9	0.776	1.60518924114492e-56
ELOC	1.05737405306873e-60	1.65788853721802	0.797	0.464	2.06209087829463e-56
DEK	2.20065671158273e-60	1.79479716968135	0.756	0.374	4.29172071892863e-56
PSMB3	4.01048777347794e-60	1.25596983483652	0.878	0.68	7.82125325583668e-56
CLTA	2.20566183547377e-59	1.84561768262196	0.697	0.262	4.30148171154094e-55
P4HB	1.2872199194784e-58	1.837704999861	0.706	0.308	2.51033628696677e-54
GYPC	1.43144016729407e-58	2.44850583320108	0.608	0.161	2.7915946142569e-54
SOCS3	2.96591066781302e-58	4.33313025436642	0.447	0.038	5.78411898436894e-54
BCL7B	3.35983823231786e-58	3.05089755744123	0.52	0.088	6.55235652066628e-54
RNF145	1.14324016629056e-57	3.18894678115248	0.503	0.079	2.22954697229985e-53
HLA-A	1.4613488986835e-57	0.837595371450919	0.98	0.967	2.84992262221257e-53
TMEM167A	2.05813928463961e-57	1.78300803414605	0.763	0.414	4.01378323290416e-53
TREM1	4.70163246086879e-57	2.57320239911312	0.608	0.19	9.16912362518632e-53
MAP2K3	6.32872529966109e-57	3.02644906573211	0.528	0.102	1.23422800793991e-52
STX11	6.52979118102281e-57	2.58423132581023	0.554	0.125	1.27343987612307e-52
P2RX4	8.34720890497522e-57	2.48382823275469	0.589	0.159	1.62787268064827e-52
NDUFAF8	2.65160313466007e-56	3.72994375920954	0.447	0.042	5.17115643321408e-52
SERF2	3.92924624869524e-56	0.615944432428375	0.997	0.998	7.66281603420545e-52
SNHG3	6.02538662852939e-56	8.68026709752857	0.374	0	1.1750709002958e-51
POLR2L	9.7693842238499e-56	1.06576222786254	0.907	0.818	1.90522531133521e-51
FCER1G	1.16998999673011e-55	0.741774543249365	0.993	0.992	2.28171449162306e-51
GET3	1.57127400929746e-55	8.32342210985063	0.371	0	3.06429857293191e-51
POLE4	3.55057710820833e-55	2.33795393156947	0.562	0.128	6.92433547642788e-51
MYDGF	3.63113975693077e-55	2.27884987355217	0.594	0.159	7.08144875396639e-51
ARL6IP4	3.90195922589873e-55	1.59207479358508	0.728	0.278	7.6096008823477e-51
ASPH	4.3461124617531e-55	3.34942733985963	0.508	0.098	8.4757885229109e-51
ELOB	4.5482686728894e-55	0.854015665168369	0.944	0.879	8.87003356586892e-51
BID	1.13513639866827e-54	1.85793293918653	0.722	0.354	2.21374300468286e-50
UBE2D2	1.19969337405031e-54	1.69633792904808	0.714	0.299	2.33964201807291e-50
CD163	6.381190355715e-54	1.77737417687269	0.785	0.573	1.24445974317154e-49
TNFAIP6	7.07276786757243e-54	9.68383785742548	0.362	0	1.37933118953398e-49
AC020916.1	1.14158068436381e-53	4.65829265153104	0.407	0.029	2.2263106506463e-49
CD47	1.17282368438946e-53	3.00970160077715	0.494	0.09	2.28724074929633e-49
TMEM176A	1.32882775958976e-53	2.33427079985461	0.594	0.182	2.59147989675196e-49
PIK3R5	1.77729382610595e-53	2.79630861039691	0.539	0.132	3.46607841967183e-49
UBE2D3	3.88835954922722e-53	1.13272256302259	0.866	0.678	7.58307879290292e-49
NFKB2	4.51341735338908e-53	3.19447175460753	0.472	0.073	8.80206652257938e-49
VAPA	5.09577948161599e-53	1.6380738994415	0.731	0.387	9.9377891450475e-49
INSIG1	5.27910195452732e-53	1.88535948451973	0.661	0.247	1.02953046317192e-48
TMEM176B	5.79535302710887e-53	1.61654620047479	0.743	0.331	1.13020974734677e-48
DRAM1	6.93922180285699e-53	2.84558784950151	0.534	0.134	1.35328703599317e-48
CYTOR	8.89687595390155e-53	3.50585153457983	0.462	0.069	1.73506874852988e-48
UBC	1.09351776390209e-52	0.834474143071766	0.975	0.966	2.13257834316185e-48
RBM17	1.48186388611053e-52	2.35283809011462	0.563	0.142	2.88993095069275e-48
RPS10-NUDT3	1.93315473174862e-52	5.17694027498521	0.39	0.021	3.77003835785615e-48
CITED2	3.4485592089214e-52	2.5499822082384	0.566	0.157	6.72538016923851e-48
NOL7	5.42117746965424e-52	2.27739508677329	0.551	0.128	1.05723803013197e-47
CCL7	1.23752107390255e-51	10.1770782545958	0.349	0	2.41341359832476e-47
CXCL1	1.23752167857277e-51	10.5978630959595	0.349	0	2.41341477755261e-47
TPST1	2.36089831562236e-51	5.69670088494652	0.368	0.011	4.60422389512672e-47
HS3ST1	2.69232629964739e-51	7.92569986420434	0.351	0.002	5.25057474957234e-47
PGD	4.15266450447964e-51	1.34809163790959	0.809	0.584	8.0985263166362e-47
PHLDA2	1.39276546761771e-50	7.64584912011518	0.349	0.004	2.71617121494805e-46
SDC4	1.496409467978e-50	6.60369648143967	0.353	0.006	2.9182977444507e-46
S100A6	3.6102406417718e-50	0.818656211775914	0.995	0.95	7.04069129958336e-46
VCAN	4.35518410105564e-50	1.20661291243938	0.861	0.412	8.49348003387872e-46
GPR35	4.78341997377388e-50	4.74040508973068	0.372	0.017	9.32862563285382e-46
THBD	1.37166182285088e-49	3.75472959116397	0.437	0.067	2.67501488692378e-45
SUB1	1.86663669320099e-49	1.02398496007958	0.916	0.762	3.64031487908057e-45
MAP3K20	1.87063992912572e-49	2.95441156286195	0.46	0.075	3.64812198978097e-45
MIR22HG	1.87140602042424e-49	3.04366440638175	0.474	0.092	3.64961602103135e-45
TSPO	2.15908293912007e-49	1.06085861134859	0.91	0.739	4.21064354787197e-45
MFF	5.34354782892065e-49	2.32439030858632	0.557	0.159	1.04209869759611e-44
PLAUR	8.51842691524338e-49	1.29894196619181	0.908	0.716	1.66126361701076e-44
SEPTIN10	1.24565113140871e-48	8.59028223389625	0.332	0	2.42926883647326e-44
ATP5F1E	1.3707682488878e-48	0.568864035617402	0.999	0.99	2.67327223898099e-44
SLC39A8	1.88074502110342e-48	4.58659615889084	0.376	0.027	3.66782894015589e-44
H2AC19	1.96485265005961e-48	8.67960634483438	0.331	0	3.83185563814625e-44
CLTB	2.80587909130365e-48	2.79082302550359	0.467	0.08	5.47202540386037e-44
PTGS2	3.88965625830861e-48	5.02868281863262	0.37	0.025	7.58560763495345e-44
SAT1	9.4517837834525e-48	0.814667340155145	0.977	0.912	1.84328687344891e-43
SLC6A6	1.01764076120865e-47	2.9685744439596	0.44	0.063	1.98460301250911e-43
LINC00963	1.20856064298479e-47	8.33993095019017	0.326	0	2.35693496594894e-43
LMNA	1.30220785296997e-47	2.63735713007847	0.476	0.098	2.53956575486204e-43
CHIC2	2.12917755859098e-47	3.21682423095133	0.413	0.048	4.15232207476413e-43
CALR	2.42145405639256e-47	1.70196876379373	0.794	0.586	4.72231970077677e-43
FCAR	3.15056240502456e-47	3.78397361367297	0.402	0.048	6.1442268022789e-43
KDELR2	3.1915987880091e-47	2.21944517507491	0.554	0.169	6.22425595637536e-43
RANBP1	3.57765836237035e-47	2.72780097268651	0.462	0.084	6.97714933829465e-43
GNA15	7.10854345968111e-47	2.55014571803178	0.485	0.103	1.38630814550701e-42
NDUFC2-KCTD14	1.15395271542196e-46	8.32854517440286	0.321	0	2.25043858561591e-42
GAS5	1.15395380114875e-46	8.33319416070047	0.321	0	2.25044070300028e-42
NCBP2AS2	1.15395380114875e-46	8.31691113944578	0.321	0	2.25044070300028e-42
RESF1	1.15395380114875e-46	8.39134652291166	0.321	0	2.25044070300028e-42
GMFG	1.22701364096705e-46	0.991515533160463	0.921	0.808	2.39292200261395e-42
CDC42	2.77447846759947e-46	0.886551104988858	0.909	0.795	5.41078790751248e-42
METTL26	4.92011846443333e-46	2.4409438599749	0.49	0.107	9.59521502933788e-42
SNX3	5.04261229035997e-46	1.5057218564289	0.715	0.352	9.83410248866002e-42
POMP	7.02063042112179e-46	1.03733412365053	0.874	0.757	1.36916334472717e-41
PGLS	2.08323859170789e-45	1.6291311686202	0.645	0.238	4.06273190154872e-41
HLA-C	2.80081643335108e-45	0.699238322940044	0.986	0.992	5.46215220832128e-41
TRIR	5.57064771282791e-45	1.52439471942157	0.636	0.211	1.0863877169557e-40
TNF	6.86248773647789e-45	2.80321596435077	0.494	0.128	1.33832235836792e-40
RUNX1	1.7189165177639e-44	2.04268816062899	0.572	0.192	3.35223099294316e-40
SEPTIN9	2.43187431636395e-44	8.08355537473203	0.307	0	4.74264129177297e-40
XBP1	2.65516268856575e-44	2.11084434091	0.564	0.188	5.17809827524093e-40
NFE2L2	2.80244079444103e-44	1.67512768293489	0.686	0.328	5.46532003731889e-40
SNF8	3.37812982876374e-44	2.17027401004355	0.492	0.115	6.58802879205505e-40
RILPL2	3.88959106650445e-44	1.42298899126001	0.736	0.414	7.58548049789698e-40
PSMA7	4.4989431634527e-44	1.09229890955837	0.845	0.718	8.77383895736545e-40
SPCS3	4.72553118752416e-44	1.61145726623073	0.694	0.366	9.21573092190961e-40
UBL5	4.86908300204699e-44	0.848332045890773	0.923	0.83	9.49568567059204e-40
PLAAT4	9.1359723448501e-44	8.44624254437025	0.303	0	1.78169732669267e-39
AP3S1	1.26444748078612e-43	1.94715421406256	0.561	0.178	2.46592547702909e-39
MCL1	1.27698026977636e-43	1.52473810180462	0.756	0.462	2.49036692211785e-39
RAB2A	2.04806596455628e-43	1.70748358616293	0.605	0.222	3.99413824407766e-39
EAF1	2.4195620194914e-43	3.57053234641792	0.386	0.05	4.71862985041213e-39
RBM8A	2.75571375901668e-43	1.19996843517256	0.826	0.613	5.37419297283433e-39
KLF4	3.5452065891778e-43	1.83153919617559	0.628	0.261	6.91386189021455e-39
AC100810.1	4.08261002104977e-43	3.56496483534187	0.374	0.042	7.96190606305127e-39
PPP4C	4.64792878430432e-43	1.89012998050399	0.583	0.209	9.06439071515029e-39
PCED1B-AS1	5.28925280535099e-43	8.46362323731139	0.299	0	1.03151008209955e-38
EIF5	6.01827010245385e-43	1.40841721912013	0.759	0.498	1.17368303538055e-38
LINC-PINT	8.19185731651324e-43	8.2932040358582	0.298	0	1.59757601386641e-38
ETS2	8.90823421420086e-43	1.4538219256384	0.722	0.398	1.73728383645345e-38
BHLHE40	1.43309535054144e-42	2.17574487045791	0.551	0.178	2.79482255262592e-38
AL135905.2	1.96135627829331e-42	8.18129421555174	0.295	0	3.82503701392761e-38
TNIP1	2.21979752978643e-42	2.20140728335137	0.541	0.178	4.3290491425895e-38
SUMO3	2.95685737581345e-42	1.66482616820792	0.611	0.245	5.76646325431139e-38
MXD1	3.15637912780264e-42	3.02982895340948	0.405	0.065	6.15557057504072e-38
CREG1	4.56202238542933e-42	1.95297880022638	0.572	0.216	8.89685605606428e-38
MGAT1	7.02345775451114e-42	1.25666440004559	0.81	0.565	1.36971473128476e-37
FBP1	8.81528807850297e-42	2.64521794777828	0.472	0.125	1.71915748106965e-37
EMD	9.4262262105719e-42	1.69093347661824	0.618	0.253	1.83830263558573e-37
BZW1	9.85051677602004e-42	1.38277383040989	0.759	0.49	1.92104778165943e-37
SLC7A11	1.07559841128531e-41	7.70625252871542	0.294	0.002	2.09763202168861e-37
MTLN	1.11610318107711e-41	8.40062013155157	0.291	0	2.17662442373658e-37
FNDC3B	1.28569164364236e-41	2.20918293197132	0.513	0.148	2.50735584343133e-37
CYC1	3.44941665109242e-41	1.96026424826596	0.498	0.128	6.72705235296045e-37
CD36	3.7432508520496e-41	2.04824508147385	0.549	0.172	7.30008781166712e-37
YARS1	4.08579641057645e-41	8.0565887776586	0.287	0	7.9681201599062e-37
RASGEF1B	4.32878465581344e-41	2.63261696496604	0.433	0.088	8.44199583576736e-37
S100A11	5.71009202281861e-41	0.591882162414475	0.998	0.996	1.11358214629008e-36
FLOT1	6.42151641604685e-41	1.79000682515146	0.623	0.274	1.25232413145746e-36
TNFAIP8	8.35815337419883e-41	1.85177485043074	0.631	0.308	1.63000707103625e-36
BTG3	2.16445150869898e-40	3.01315680960013	0.392	0.063	4.22111333226475e-36
TNIP2	2.18095078467083e-40	3.84857658692447	0.337	0.029	4.25329022026506e-36
ANTKMT	2.28565679340987e-40	8.08550249423538	0.283	0	4.45748787850793e-36
H4C3	2.28565883990628e-40	8.46473818858108	0.283	0	4.45749186958523e-36
PET100	2.74158972196619e-40	1.28957827253936	0.784	0.5	5.34664827577847e-36
RIPK2	4.38047396107442e-40	2.60444144111354	0.439	0.1	8.54280031888733e-36
UQCR11	4.38725270268833e-40	0.689835238482166	0.952	0.916	8.55602022078277e-36
RPL13	4.4877459568355e-40	0.617611586067588	0.995	0.908	8.75200216502059e-36
AGFG1	7.57639483124505e-40	2.24627242485354	0.486	0.132	1.47754851998941e-35
RER1	9.09038994974153e-40	1.9731626709044	0.524	0.167	1.77280784799859e-35
LINC01578	1.26632398380984e-39	8.01464471966692	0.278	0	2.46958503322594e-35
ATOX1	3.32840067006398e-39	1.42182007875338	0.751	0.46	6.49104698675877e-35
TUBB6	3.52233544490711e-39	3.33277595541969	0.36	0.048	6.86925858465785e-35
AL021155.4	4.54417314446054e-39	8.59262977595457	0.275	0	8.86204646632694e-35
SEC61B	5.6186923917652e-39	0.870324368068043	0.906	0.841	1.09575739024205e-34
JAK1	5.74234027458137e-39	1.6875577748334	0.599	0.245	1.11987120034886e-34
DMAC2L	6.94872359658244e-39	8.02551859776137	0.274	0	1.35514007580551e-34
MTHFD2L	8.19948520895583e-39	3.77801444406553	0.326	0.027	1.59906360545057e-34
SERTAD1	9.91735866792498e-39	2.08598761492366	0.557	0.22	1.93408328741873e-34
AL118516.1	1.06679729990169e-38	2.66258065021054	0.413	0.084	2.08046809426827e-34
TALDO1	1.20557978979766e-38	1.04750230455374	0.832	0.699	2.35112170606341e-34
UBALD2	1.23105828550379e-38	2.79601082347747	0.383	0.061	2.40080986838948e-34
RPS4Y1	1.40722621950325e-38	0.817338808629898	0.752	0.261	2.74437257327523e-34
DSE	1.5848845229157e-38	1.7016813141189	0.634	0.307	3.0908417965902e-34
GARS1	1.62191153052236e-38	8.02115265548489	0.271	0	3.1630518668247e-34
YWHAB	1.82339468484794e-38	0.812234311997675	0.89	0.807	3.55598431439045e-34
TMEM160	2.12080147230072e-38	2.33564169976792	0.395	0.069	4.13598703128087e-34
OTUD1	2.14688952345782e-38	2.91218906688113	0.405	0.082	4.18686394864745e-34
ANKRD28	2.33293296434689e-38	4.86646902394719	0.297	0.013	4.5496858670693e-34
SNHG17	2.47571526807114e-38	7.94678505239089	0.27	0	4.82813991579234e-34
BACH1	3.33221961495612e-38	1.85208285913935	0.589	0.257	6.49849469308743e-34
NFKBIB	4.96713304846571e-38	3.23278352123864	0.346	0.04	9.68690287111783e-34
FDX1	6.93780258524691e-38	2.81193114787237	0.375	0.061	1.35301026017485e-33
AC007952.4	1.23729350649991e-37	2.69539416883669	0.433	0.109	2.41296979637612e-33
H2BC12	1.3360330977716e-37	8.08171837442154	0.266	0	2.60553174727417e-33
BLOC1S1	1.54479847825777e-37	1.41425708026106	0.674	0.354	3.0126659922983e-33
PYURF	1.67187670925917e-37	1.96618862010584	0.485	0.14	3.26049395839723e-33
CAMTA1	1.76013118558793e-37	1.91072176841336	0.521	0.174	3.43260783813359e-33
ATP5MF	2.12107067717294e-37	0.821895301316905	0.917	0.847	4.13651203462266e-33
TAF10	2.14861942114705e-37	2.80124926245652	0.369	0.059	4.19023759512098e-33
SLC25A37	2.81952885106099e-37	2.27527763096802	0.47	0.14	5.49864516533915e-33
SDF4	3.40305999224187e-37	2.05126445566708	0.492	0.151	6.6366475968701e-33
UBE2E3	3.95236043001022e-37	2.11947892476969	0.464	0.126	7.70789331060594e-33
ZNRD2	4.70122399406692e-37	8.10875550308644	0.262	0	9.1683270332293e-33
SLC43A2	7.12514667748253e-37	1.77757316959752	0.583	0.245	1.38954610504264e-32
MIDEAS	7.14216533288547e-37	8.00021299527642	0.261	0	1.39286508321932e-32
C1QBP	9.92344497726881e-37	2.03758153101375	0.477	0.138	1.93527023946696e-32
OASL	1.02592078384245e-36	3.09969075296079	0.362	0.061	2.00075071264954e-32
FAAP20	1.13477602975684e-36	2.20810401993686	0.437	0.103	2.2130402132318e-32
ATP5MPL	1.61657046983091e-36	0.889892054631408	0.882	0.743	3.15263573026424e-32
TLE5	1.64553417087357e-36	7.920354564104	0.259	0	3.20912074003763e-32
GABARAPL1	1.76311466563758e-36	1.4133408935743	0.609	0.247	3.4384262209264e-32
EIF4EBP1	1.9773573527044e-36	2.13561702434334	0.461	0.128	3.85624230924412e-32
DARS1	2.49553510313294e-36	7.78329153894826	0.257	0	4.86679255812986e-32
ANXA1	2.6969512296231e-36	1.1322476048734	0.863	0.766	5.25959428801097e-32
MTCH1	3.76691768698247e-36	1.96864394046345	0.485	0.148	7.3462428731532e-32
PSMD8	5.17312610627542e-36	1.31203657543563	0.655	0.324	1.00886305324583e-31
ETF1	5.61944966126977e-36	1.72660056557587	0.568	0.228	1.09590507294083e-31
ETV6	6.06197463503275e-36	1.80446492168513	0.552	0.211	1.18220629332409e-31
HNRNPAB	9.19896497584892e-36	1.96972258931969	0.479	0.146	1.79398214959006e-31
MCEMP1	9.58324795592293e-36	3.22877308575828	0.352	0.057	1.86892501636409e-31
MTSS1	1.40152477771628e-35	2.37012983470315	0.456	0.14	2.73325362150229e-31
NCF1	1.85050044481094e-35	1.44993965993371	0.657	0.335	3.6088459674703e-31
STUB1	1.89342658353985e-35	2.51497931328888	0.363	0.059	3.69256052321942e-31
H1-2	1.98449867251915e-35	8.22795581791561	0.252	0	3.87016931114686e-31
NDUFA4	2.84010813964014e-35	0.786053891827247	0.911	0.866	5.53877889392621e-31
TGFB1	2.88071134989861e-35	1.77850839422889	0.5	0.153	5.61796327457227e-31
LCP1	3.18173311421639e-35	0.892184634770522	0.86	0.715	6.2050159193448e-31
AZIN1-AS1	3.80054249379136e-35	6.41674816847876	0.257	0.004	7.41181797139191e-31
ARL4A	4.65807958974497e-35	2.09158630317915	0.452	0.126	9.08418681592064e-31
ZYX	4.72066816401533e-35	1.10828474170152	0.775	0.525	9.2062470534627e-31
RPS19BP1	7.88260212288514e-35	1.80760183965134	0.474	0.138	1.53726506600506e-30
FAM107B	9.61855211142839e-35	2.77686813333688	0.367	0.067	1.87581003277076e-30
ALDOA	1.22427777230573e-34	0.644517403040989	0.946	0.946	2.38758651155063e-30
RNF130	1.27693628885559e-34	1.08250768474328	0.725	0.425	2.49028115052617e-30
ZEB2	1.44781770976689e-34	0.929448076810976	0.855	0.619	2.82353409758739e-30
COX8A	1.49920467460559e-34	0.665417745429633	0.947	0.912	2.92374895641582e-30
ABHD12	1.67793537684371e-34	3.16185449485764	0.344	0.057	3.27230957192061e-30
ATP2B1	1.89519620311471e-34	1.72017036835366	0.641	0.354	3.69601163531431e-30
SH3GLB1	1.9569810806948e-34	1.58535997418961	0.576	0.243	3.816504503571e-30
NDUFAB1	2.68783377224291e-34	1.5783098554609	0.564	0.236	5.24181342262813e-30
EGR1	3.08948848843099e-34	2.37336284865468	0.428	0.117	6.02512045013812e-30
SRA1	3.27521090900431e-34	1.30966871826342	0.724	0.437	6.38731631474021e-30
TUBB4B	3.58613300078904e-34	1.43255857031484	0.614	0.307	6.99367657813879e-30
TMEM123	4.18550540748408e-34	1.60472166728385	0.595	0.274	8.16257264567546e-30
COX7A2	5.47212739219786e-34	0.704959508945473	0.906	0.852	1.06717428402643e-29
AURKAIP1	8.21207235661752e-34	1.30116776716878	0.663	0.347	1.60151835098755e-29
BAX	8.59827187161364e-34	1.39992758892419	0.666	0.339	1.67683498040209e-29
CNIH4	1.09331866966078e-33	1.81049106912583	0.532	0.207	2.13219006957246e-29
PFKFB3	1.6987450207637e-33	2.37488718699298	0.409	0.109	3.31289253949336e-29
ROMO1	2.07991172418664e-33	1.08439124764465	0.806	0.626	4.05624384450878e-29
SLC2A6	2.3879095073171e-33	3.08608995588016	0.325	0.046	4.65690112116982e-29
CDKN1A	2.71762944641369e-33	1.02510190023924	0.81	0.542	5.29992094639598e-29
TOLLIP	3.44010660113586e-33	2.44878365426279	0.361	0.067	6.70889589353515e-29
EML4	3.4912687760167e-33	1.82597695932969	0.489	0.167	6.80867236698776e-29
SPPL2A	4.09006529554352e-33	2.07378677976101	0.448	0.138	7.97644533936897e-29
ARF5	5.65321870636824e-33	1.16195649564621	0.702	0.395	1.10249071211594e-28
SLC25A33	5.92012196504096e-33	4.95304594074545	0.255	0.01	1.15454218562229e-28
ANKLE2	1.07708475270806e-32	2.3517805428589	0.356	0.067	2.10053068473126e-28
JUND	1.18061616492037e-32	1.93288760227753	0.478	0.172	2.3024376448277e-28
NXT1	1.71460883970695e-32	2.97110609215989	0.338	0.057	3.3438301591965e-28
PKM	2.02194045609902e-32	0.61750987797621	0.925	0.925	3.9431882774843e-28
CCDC71L	2.73161168657227e-32	4.06386722796483	0.27	0.019	5.32718911115325e-28
TCIRG1	2.89119348686624e-32	1.38131148877511	0.584	0.253	5.63840553808653e-28
HMOX1	2.97350550174285e-32	2.52202383853719	0.691	0.506	5.7989304294989e-28
FAM50A	3.84534285023531e-32	2.14800128132813	0.409	0.109	7.4991876265289e-28
IFI30	5.81232630666058e-32	0.700594826685196	0.922	0.787	1.13351987632495e-27
RNF144B	8.00002494447757e-32	1.98996080450136	0.521	0.23	1.56016486467202e-27
PLK3	1.06759652025584e-31	2.35954901523714	0.401	0.102	2.08202673380295e-27
LILRA5	2.22126902023796e-31	2.1448542937261	0.511	0.224	4.33191884326808e-27
MAP3K7CL	2.35960768831363e-31	4.98134638448358	0.252	0.013	4.60170691374923e-27
SCO2	3.00759957107303e-31	3.09968489875726	0.323	0.056	5.86542068350662e-27
TMEM147	3.72291881645351e-31	1.79613156280676	0.459	0.148	7.26043627584764e-27
SMS	4.34661898532612e-31	1.48062811387006	0.568	0.251	8.47677634518299e-27
GAS7	5.48446891765759e-31	1.69764064950918	0.551	0.247	1.06958112832158e-26
C9orf16	6.18420720618829e-31	1.43076106164931	0.534	0.211	1.20604408935084e-26
HSBP1	7.72668323968766e-31	1.04224777140165	0.794	0.63	1.50685776540389e-26
SNX10	8.68527850970448e-31	1.8797698460567	0.493	0.192	1.69380301496257e-26
RBP7	1.18385184270858e-30	2.27472189349221	0.359	0.077	2.30874786365028e-26
EIF4G2	1.53063739189784e-30	0.917613790969872	0.81	0.672	2.98504904167916e-26
UBE2B	1.69205558400334e-30	1.60848280795834	0.561	0.27	3.29984679992332e-26
MSRA	2.95978967042258e-30	3.15830168614829	0.292	0.038	5.77218181525811e-26
PSMB1	3.29876026283318e-30	0.86753042921711	0.838	0.73	6.43324226457726e-26
ID2	3.6463553912104e-30	1.34024047558285	0.739	0.508	7.11112228393852e-26
CHCHD2	3.70233949677397e-30	0.608335991621965	0.93	0.902	7.22030248660859e-26
DDX3Y	3.96056510332354e-30	2.48589503786961	0.345	0.073	7.72389406450156e-26
BLVRA	4.98477275809741e-30	1.54498181070393	0.523	0.213	9.72130383284157e-26
CD99	5.7785739067097e-30	0.871130234342057	0.862	0.699	1.12693748328653e-25
PNPLA2	6.25486378414603e-30	1.88402815952105	0.392	0.098	1.21982353518416e-25
CYSTM1	7.0190268811122e-30	2.24691311883706	0.38	0.096	1.3688506223545e-25
SMIM4	7.91861403327142e-30	2.02530949020175	0.432	0.144	1.54428810876859e-25
BLVRB	9.37857879368028e-30	1.33788856992921	0.739	0.559	1.82901043634353e-25
GNPTG	1.46027474367589e-29	1.70602704492954	0.459	0.155	2.84782780511672e-25
ZNF511	1.84154085515422e-29	2.86960995008259	0.294	0.042	3.59137297572176e-25
NDUFA12	2.32443196055476e-29	1.13547280294297	0.734	0.521	4.53310720947389e-25
ODC1	2.5250512368508e-29	2.41699010547473	0.295	0.042	4.92435492210642e-25
SURF4	2.59211149384303e-29	1.71390209759425	0.436	0.138	5.05513583529267e-25
PYCARD	3.00149734565031e-29	1.21207327564405	0.663	0.354	5.85352012348724e-25
PPP1R14B	3.52005844778504e-29	3.01042117188743	0.293	0.042	6.86481798487038e-25
CD109	5.4817327329716e-29	3.60210571025532	0.254	0.021	1.06904751758412e-24
RPS20	6.77173994017727e-29	0.703358915831835	0.893	0.824	1.32062472313337e-24
HOTAIRM1	8.36143262600955e-29	2.18364306050995	0.379	0.102	1.63064659072438e-24
SSU72	8.43742800884816e-29	1.37379759833726	0.584	0.289	1.64546721028557e-24
TBC1D7	1.00745020174701e-28	3.11909474466784	0.27	0.031	1.96472938344701e-24
OVCA2	1.19509743481077e-28	2.96173465097938	0.283	0.038	2.33067901736795e-24
UBE2L3	1.49223017091449e-28	1.18870795649188	0.682	0.454	2.91014727931743e-24
PARVB	1.7149506482202e-28	2.03848448070879	0.386	0.109	3.34449675415903e-24
NFKB1	2.04917449997456e-28	1.88235023340839	0.46	0.172	3.99630010985038e-24
PPP1R15B	2.10425811467145e-28	2.26416767959043	0.362	0.09	4.10372417523226e-24
PAFAH1B1	2.49709456532616e-28	1.81298600070477	0.449	0.163	4.86983382129908e-24
AKIRIN2	2.84368791368479e-28	1.91192991676948	0.393	0.115	5.54576016926807e-24
STXBP2	3.21817511772865e-28	1.2485410851286	0.764	0.525	6.27608511459442e-24
CTSA	4.4567634549132e-28	1.25249247815865	0.628	0.36	8.69158008977173e-24
ATP5MD	4.93376896903619e-28	0.785217382060292	0.857	0.751	9.62183624341438e-24
SLC25A1	5.18594611738385e-28	2.57209296709344	0.308	0.056	1.0113632118122e-23
COG3	7.59475350424075e-28	2.60165064817629	0.328	0.073	1.48112882839703e-23
TLE4	7.9698963564159e-28	2.114081898887	0.386	0.111	1.55428918742823e-23
ZNF706	1.00221097605531e-27	1.29312085658026	0.607	0.316	1.95451184550307e-23
RNASEH2C	1.03683550887794e-27	1.61100209764961	0.468	0.167	2.02203660941375e-23
CSGALNACT2	1.06638599843966e-27	2.36396842442846	0.344	0.082	2.07966597415702e-23
TPRA1	1.22914515908123e-27	2.40729333975207	0.321	0.065	2.39707888924021e-23
ARIH2	2.90876913674873e-27	1.58046871587587	0.452	0.161	5.67268157048737e-23
EIF1AY	3.50391386925305e-27	3.2027260991056	0.285	0.048	6.8333328278173e-23
RNASE2	3.58007288480943e-27	1.36394353792776	0.58	0.289	6.98185813995535e-23
METTL9	4.78514730363601e-27	1.49514560048854	0.441	0.151	9.33199427155095e-23
PRDM1	6.73800095226736e-27	1.91891754737175	0.434	0.165	1.31404494571118e-22
ASXL1	7.61264456721552e-27	2.45911326173955	0.314	0.065	1.48461794349837e-22
SFPQ	8.75729747823576e-27	1.10492694016496	0.651	0.389	1.70784815420554e-22
ARPC5L	9.99850096082742e-27	2.46131247290733	0.306	0.059	1.94990765738056e-22
COPS9	1.090401757979e-26	1.0897804342224	0.749	0.556	2.12650150841065e-22
PHF11	1.19883863683908e-26	1.95496398509936	0.374	0.105	2.33797510956357e-22
KDM6B	1.37564952100061e-26	2.0769348622371	0.367	0.103	2.68279169585539e-22
FAM20C	1.49679333105409e-26	2.23234693234159	0.323	0.071	2.91904635422169e-22
PDE4DIP	1.52092101351388e-26	1.84920965734889	0.428	0.153	2.96610016055478e-22
SAR1A	1.91444060826342e-26	1.72380641011015	0.443	0.167	3.73354207423532e-22
MZT2B	2.11247147192121e-26	1.42504286652789	0.447	0.151	4.11974186454074e-22
ANXA11	2.49792913536696e-26	1.28343757404681	0.562	0.27	4.87146139979264e-22
TXNL4A	3.10942044653589e-26	1.61444939524988	0.44	0.161	6.06399175483429e-22
DNAJB6	3.53680683254839e-26	1.11316172612324	0.711	0.489	6.89748068483587e-22
ZNF580	6.32183694385635e-26	2.57829535346174	0.29	0.054	1.23288464079087e-21
GAPDH	7.56983640610773e-26	0.394622439685551	0.998	1	1.47626949591913e-21
RARA	1.03162752671012e-25	2.2698167056738	0.314	0.067	2.01188000259008e-21
FUCA1	1.05195322927256e-25	2.82601985394638	0.303	0.067	2.05151918772734e-21
PAPOLA	1.11515235171041e-25	1.07605999016913	0.639	0.358	2.17477011630565e-21
PDXK	1.14212059652615e-25	1.46310353716409	0.457	0.172	2.22736358734531e-21
SRSF2	1.56402594070158e-25	1.2698598965605	0.589	0.33	3.05016338955622e-21
ZFP36	1.73444970100926e-25	0.789578166333245	0.922	0.833	3.38252380690826e-21
UBE2J2	1.91916345630372e-25	2.01298620847649	0.322	0.075	3.74275257248351e-21
GCH1	2.17055726838197e-25	2.70842831335366	0.285	0.054	4.23302078479852e-21
NDUFA1	2.39967214925395e-25	0.675349803154832	0.893	0.795	4.67984062547506e-21
PCGF5	2.51893042689756e-25	1.8485272687918	0.393	0.13	4.91241811853561e-21
NPC2	2.55477111463772e-25	0.566884430457272	0.975	0.969	4.98231462776647e-21
UBE2I	2.65290219323394e-25	1.16245687882644	0.611	0.339	5.17368985724484e-21
RNF19B	2.9710755106479e-25	2.81703519545917	0.271	0.046	5.79419146086553e-21
FNIP1	3.16408464451729e-25	2.13583850450449	0.348	0.096	6.17059787373763e-21
ETFB	3.39102420805778e-25	1.35987600590247	0.568	0.297	6.61317541055428e-21
COX6C	3.67577651129318e-25	0.616181222104272	0.905	0.854	7.16849935232395e-21
TNFAIP2	4.1163870141869e-25	1.47068069255044	0.467	0.193	8.02777795506729e-21
RUBCNL	4.24073733606669e-25	2.44918650399923	0.332	0.09	8.27028595279725e-21
SMARCB1	4.99300894088752e-25	1.96542287857345	0.344	0.092	9.73736603651884e-21
ANP32B	5.74344775786035e-25	1.01071639866938	0.63	0.354	1.12008718173793e-20
MCRIP2	9.38411063803354e-25	2.61094516330864	0.27	0.046	1.8300892566293e-20
MPG	9.5362491626276e-25	2.17279064485762	0.287	0.057	1.85975931169563e-20
TOP1	9.99037272907418e-25	1.69317143475246	0.444	0.172	1.94832248962405e-20
TTC39C	1.24471176684935e-24	2.62796616857626	0.26	0.042	2.4274368877096e-20
HSPA5	1.3102930943814e-24	1.71959110647852	0.702	0.517	2.55533359266262e-20
EIF1B	1.32713859204429e-24	1.32664824994714	0.667	0.433	2.58818568220477e-20
RAP1B	1.6279544607231e-24	1.05789352011166	0.671	0.427	3.17483678930218e-20
GLIPR2	1.75644096780311e-24	1.00383896265955	0.701	0.456	3.42541117540962e-20
ITGA5	2.31411323862052e-24	1.76431262965403	0.394	0.136	4.51298363795773e-20
IL10RB-DT	3.82092386580637e-24	2.13215537087619	0.322	0.082	7.45156572309558e-20
HNRNPL	4.493150350481e-24	1.23846852586659	0.566	0.287	8.76254181350804e-20
STAT1	6.93570898441381e-24	1.477613265877	0.484	0.216	1.35260196614038e-19
ATP13A3	8.34969519470523e-24	2.31027735452257	0.313	0.079	1.62835755687141e-19
PSMA3	8.74431168467081e-24	1.40584633665611	0.531	0.272	1.7053156647445e-19
APLP2	1.14051430775171e-23	0.729557401875303	0.832	0.716	2.22423100297738e-19
MRPL23	1.25670680668669e-23	2.04518998545341	0.321	0.082	2.45082961440037e-19
SLC15A3	1.36553204647362e-23	1.65434699308909	0.436	0.167	2.66306059703286e-19
SLC25A24	1.49202117599535e-23	2.04348282230619	0.324	0.086	2.90973969742614e-19
IRAK2	1.62736026931283e-23	2.71567244477554	0.256	0.044	3.17367799721387e-19
COX7B	1.99636896555736e-23	0.74217126562701	0.847	0.753	3.89331875662996e-19
PTPN1	2.93659269472366e-23	1.53057851871747	0.413	0.148	5.72694307325009e-19
FBXL15	2.99068352757427e-23	2.77812359355672	0.252	0.042	5.83243101547534e-19
PHC2	3.18043018335624e-23	1.73971286769394	0.33	0.088	6.20247494358134e-19
ABRACL	3.60293940996055e-23	1.09022875205893	0.664	0.431	7.02645243730507e-19
KMT2E-AS1	3.8143584387453e-23	2.27195268364242	0.311	0.082	7.43876182724108e-19
VDAC1	4.44428424206187e-23	1.13174730700343	0.636	0.418	8.66724312886905e-19
REEP3	5.42343816244437e-23	2.16149949379821	0.303	0.075	1.0576789104399e-18
DAPK1	5.69049194936361e-23	2.1646474342014	0.336	0.102	1.10975973996489e-18
NPL	6.15406099098819e-23	1.73863052261564	0.368	0.119	1.20016497446252e-18
EIF4E	6.73057472631042e-23	1.54563408920853	0.508	0.245	1.31259668312506e-18
ARF6	6.74360746260443e-23	1.12206509292853	0.585	0.308	1.31513832735712e-18
FLNA	6.89613434372711e-23	0.99834318558434	0.669	0.408	1.34488411971366e-18
PSTPIP2	7.18929052373924e-23	1.85871955239641	0.402	0.153	1.40205543793963e-18
WDR45B	7.65693032871697e-23	1.71810133884705	0.34	0.1	1.49325455270638e-18
EIF4A3	8.3310068552413e-23	1.85846856586235	0.345	0.103	1.62471295690916e-18
LRRFIP2	8.94010560453787e-23	2.08328757217629	0.318	0.088	1.74349939499698e-18
IRAK1	9.227352140054e-23	1.77502000290986	0.372	0.128	1.79951821435333e-18
ARPC3	1.01829254935533e-22	0.361462692899987	0.978	0.99	1.98587412975277e-18
TDP2	1.11760822169575e-22	2.22336375208981	0.328	0.098	2.17955955395106e-18
IRAK3	1.14561214437716e-22	1.63096135967488	0.408	0.153	2.23417280396435e-18
MIDN	1.50528127532322e-22	1.54209174322132	0.474	0.218	2.93559954313535e-18
GPX4	1.61306806615499e-22	0.696441289810447	0.93	0.883	3.14580534261545e-18
FPGS	1.66427204043868e-22	2.4074679138579	0.262	0.05	3.24566333326352e-18
TXNRD1	1.87249649574327e-22	2.00962322837595	0.379	0.142	3.65174266599853e-18
DUSP23	1.93668311105559e-22	1.61515388795684	0.351	0.107	3.77691940318062e-18
TMED5	2.01080318723851e-22	1.11598066009248	0.629	0.395	3.92146837575254e-18
NDUFB11	2.03344313654476e-22	0.705017471431854	0.849	0.726	3.96562080488959e-18
YWHAQ	3.09041249815326e-22	1.2923988464289	0.49	0.224	6.0269224538985e-18
PTP4A2	3.16506600216272e-22	1.00805758488926	0.677	0.46	6.17251171741774e-18
RAB20	3.93251185248703e-22	1.57075530615467	0.42	0.165	7.66918461472021e-18
SNHG7	4.52988598663093e-22	2.26528549072962	0.275	0.061	8.83418365112765e-18
RIC1	4.76226248977182e-22	1.88873592950144	0.306	0.079	9.28736430755301e-18
MANF	4.77079634273141e-22	2.05777918852098	0.289	0.069	9.30400702759479e-18
RBM39	4.77161866597927e-22	0.705704061185536	0.833	0.722	9.30561072239278e-18
NT5C	5.03087276603003e-22	1.89967553427109	0.298	0.075	9.81120806831176e-18
SAMSN1	5.04323039833798e-22	1.3181929481001	0.591	0.351	9.83530792283873e-18
VTI1B	5.77107630441119e-22	1.37585892483225	0.456	0.192	1.12547530088627e-17
MAPKAPK2	5.83189475548142e-22	1.86107439069828	0.361	0.119	1.13733611521399e-17
MAF1	5.98215765068263e-22	1.25282271887179	0.433	0.167	1.16664038503613e-17
FLVCR2	6.02418537089391e-22	2.30149469365744	0.263	0.054	1.17483663103173e-17
RAB1A	6.47537781002887e-22	1.2601211420998	0.508	0.245	1.26282818051183e-17
SELENOS	6.64481139859714e-22	1.40846096981156	0.479	0.218	1.29587111895441e-17
RNASE1	7.4187896212381e-22	0.528949041317213	0.462	0.184	1.44681235193386e-17
TMEM107	1.06369192084689e-21	2.01964355948709	0.383	0.149	2.0744119840356e-17
MYO9B	1.32381374700901e-21	1.36765016945394	0.48	0.211	2.58170156941696e-17
C22orf39	1.63602940806112e-21	2.24393146455028	0.269	0.059	3.1905845516008e-17
TANK	1.7870144571877e-21	1.30392731691155	0.491	0.239	3.48503559440745e-17
YBX3	2.43209056731919e-21	1.43852497851178	0.477	0.228	4.74306302438589e-17
MED30	2.82648341333781e-21	2.03215781242057	0.27	0.059	5.51220795269139e-17
ISG15	3.54300941162972e-21	1.21302568234593	0.528	0.27	6.90957695456029e-17
HEBP2	3.77052945394882e-21	1.68088114582484	0.329	0.098	7.353286541091e-17
SLA	5.03692437645765e-21	1.34910621347967	0.53	0.282	9.82300991896772e-17
GLUL	5.46603875963392e-21	1.02751600975949	0.774	0.646	1.06598687890381e-16
IRF2BP2	5.62789517051056e-21	1.25460858690311	0.583	0.343	1.09755211615297e-16
ZBTB1	5.75877926329369e-21	2.3487976119778	0.253	0.052	1.12307713192754e-16
HUS1	6.28773672749289e-21	1.91577527829147	0.341	0.117	1.22623441659566e-16
PAK2	6.84822908678295e-21	1.18957849371604	0.574	0.337	1.33554163650441e-16
DNPH1	7.96198665028719e-21	2.22611935496104	0.274	0.065	1.55274663653901e-16
RELT	8.19683945680616e-21	1.80337599574089	0.321	0.096	1.59854763086634e-16
CXXC5	9.22450502760797e-21	1.97367224134922	0.325	0.102	1.79896297048411e-16
GPR84	1.28683716766189e-20	2.11215014395895	0.294	0.082	2.50958984437421e-16
PPP4R2	1.39677385768147e-20	1.4064620999346	0.415	0.172	2.72398837725041e-16
RIT1	2.01195806006622e-20	1.67832260411646	0.34	0.111	3.92372060874115e-16
MYL12B	2.21273538325029e-20	0.532483482581967	0.915	0.852	4.31527654441471e-16
CLIC4	4.73984243986118e-20	1.71751414867763	0.366	0.138	9.24364072621728e-16
NRIP1	6.13993000010304e-20	1.45592826987553	0.39	0.151	1.1974091486201e-15
EIF1	7.69389062679485e-20	0.301430603277197	0.995	1	1.50046255003753e-15
CTBS	9.15111948279009e-20	1.48934186901524	0.333	0.105	1.78465132153372e-15
EXOSC4	1.11393106990921e-19	2.07541065001614	0.255	0.057	2.17238837253693e-15
VMA21	1.19555526230755e-19	1.23173874902383	0.486	0.243	2.33157187255219e-15
BAG1	1.23658615725248e-19	1.65203406147577	0.336	0.115	2.41159032387379e-15
SMAP1	1.35891526607655e-19	1.43939146357527	0.344	0.117	2.65015655190249e-15
AGPAT2	1.39417117297857e-19	1.68330876286353	0.314	0.096	2.71891262154281e-15
SKIL	1.55312173009671e-19	1.3742922568661	0.439	0.199	3.0288979980346e-15
UQCRQ	1.59301331885985e-19	0.673023060728018	0.841	0.759	3.10669457444047e-15
EIF3F	1.80507625930147e-19	0.553741869680286	0.687	0.41	3.52025972088972e-15
DPP7	1.80612779639323e-19	1.01720017498594	0.462	0.205	3.52231042852608e-15
YKT6	1.97167590208585e-19	1.67730768208795	0.272	0.067	3.84516234424783e-15
TLNRD1	1.98185891007031e-19	2.08781552697526	0.266	0.067	3.86502124641912e-15
NDFIP1	2.09839942218315e-19	1.25543301078577	0.459	0.211	4.09229855314157e-15
RAD23B	2.14378577245082e-19	1.46116976986316	0.392	0.155	4.18081101343359e-15
CYCS	2.26872729644392e-19	0.979149743191896	0.624	0.443	4.42447197352494e-15
PCBP1	2.39746123955983e-19	0.937988994172971	0.714	0.536	4.67552890938959e-15
ZFAND3	3.06500560899337e-19	1.75021013636363	0.311	0.098	5.97737393865887e-15
PITHD1	3.25701810044191e-19	2.14848207882396	0.269	0.071	6.35183669948182e-15
EPC1	3.36016954228772e-19	1.04460927297409	0.648	0.452	6.55300264136951e-15
PTPN12	3.49674433083847e-19	1.37234719999934	0.409	0.174	6.81935079400118e-15
DNAJC3	4.0477533167373e-19	1.35905564427219	0.429	0.195	7.89392851830109e-15
TPM3	4.7414850961631e-19	0.448189147362972	0.946	0.941	9.24684423453728e-15
LINC00937	4.80847917742011e-19	2.07577031394592	0.255	0.061	9.3774960918047e-15
GTF3C6	6.60921630657149e-19	1.02253223081685	0.6	0.4	1.28892936410757e-14
RNF135	6.61940386089497e-19	1.65533320173426	0.338	0.119	1.29091614095174e-14
NRP2	7.95528699154569e-19	2.09761034087229	0.263	0.069	1.55144006909124e-14
MRPS34	8.92310484158391e-19	1.59664387341947	0.332	0.117	1.74018390620569e-14
HEBP1	8.97824290242653e-19	1.75385940782387	0.28	0.079	1.75093693083122e-14
NDUFB10	1.05036353734922e-18	1.05316836819845	0.572	0.333	2.04841897053846e-14
GTF3A	1.10569206165417e-18	1.26008351398142	0.452	0.22	2.15632065863796e-14
RAB5A	1.22749167468497e-18	1.24648765213108	0.459	0.22	2.39385426397064e-14
CUL4A	1.24968402468328e-18	1.82954548375472	0.298	0.092	2.43713378493733e-14
DDIT3	1.36708622464599e-18	1.60305202280421	0.395	0.174	2.6660915553046e-14
CTSB	1.40981934413844e-18	0.699516482552502	0.908	0.881	2.74942968493879e-14
ANKRD10	1.42134460740446e-18	1.91834434857486	0.294	0.09	2.77190625336018e-14
NUS1	1.59128263889577e-18	1.79033751710148	0.292	0.086	3.10331940237453e-14
OXSR1	1.89512577996798e-18	2.14888704672016	0.279	0.082	3.69587429609355e-14
RAB32	2.00981616630715e-18	1.2310494830818	0.401	0.169	3.91954348753221e-14
ILF3	2.05744648419843e-18	1.13915479554316	0.47	0.224	4.01243213348379e-14
ATP6V1G1	2.17959022485079e-18	0.658013612255109	0.816	0.747	4.25063685650401e-14
VAMP5	3.20684104144829e-18	1.07035881592816	0.603	0.385	6.25398139903246e-14
TBK1	3.22850522509349e-18	1.55712976847918	0.33	0.117	6.29623088997732e-14
VOPP1	3.24838406636196e-18	1.70755325378916	0.318	0.111	6.33499860621909e-14
SMCO4	3.70635400108527e-18	2.20692111337833	0.259	0.071	7.22813157291649e-14
HNRNPM	3.8429870154894e-18	0.889835646813772	0.6	0.368	7.49459327760743e-14
DAP	4.1112739283351e-18	1.25694778787245	0.371	0.148	8.01780641503912e-14
SNHG15	4.13518014079784e-18	1.16811350562803	0.529	0.289	8.06442831058395e-14
PLEKHM2	4.63979604706795e-18	1.7731777191885	0.3	0.098	9.04853025099192e-14
PGAM1	4.8476669048021e-18	0.897536884445495	0.699	0.536	9.45391999774505e-14
TMEM70	4.95946959123698e-18	1.66960306194055	0.339	0.125	9.67195759683035e-14
BLOC1S2	6.02998487142009e-18	1.12032302149821	0.49	0.261	1.17596764962435e-13
LAMP1	6.5093685838816e-18	1.03319065952656	0.489	0.253	1.26945706122859e-13
IRF7	6.52843159188469e-18	1.48960075953644	0.377	0.155	1.27317472904935e-13
SNRPB2	6.95634272771084e-18	1.02254713685914	0.602	0.393	1.35662595875817e-13
PPP2CA	8.02408846671155e-18	1.12339039194798	0.459	0.22	1.56485773277809e-13
PPP1CC	9.601760844871e-18	1.12823432859119	0.429	0.19	1.87253539996674e-13
SMDT1	1.02276222497238e-17	0.729609936036827	0.652	0.414	1.99459089114114e-13
PPP1R2	1.03260793546448e-17	1.24831713568615	0.436	0.203	2.01379199574282e-13
BST1	1.32150042679711e-17	1.33629455811791	0.321	0.107	2.57719013233973e-13
APOBEC3A	1.38340850886143e-17	1.9099176260678	0.334	0.128	2.69792327398155e-13
MARCO	1.46206595090574e-17	0.847823337058967	0.544	0.293	2.85132101745638e-13
NDUFS5	1.53547783310725e-17	0.711577165430897	0.817	0.699	2.99448887012577e-13
UBE2R2	1.61451803078974e-17	1.17262148218261	0.459	0.224	3.14863306364616e-13
PSME2	1.74568488616646e-17	0.659872125611697	0.805	0.707	3.40443466500182e-13
CLEC4E	1.75548558870676e-17	1.32015482087385	0.492	0.268	3.42354799509593e-13
CYP27A1	2.42475237311578e-17	1.07691734756843	0.413	0.184	4.7287520780504e-13
TMED2	3.01790618900784e-17	1.06827982251955	0.507	0.274	5.88552064980309e-13
MYO1G	3.88577624112498e-17	1.35507157810718	0.392	0.176	7.57804082544194e-13
KYNU	3.88921247392207e-17	1.16620100075561	0.509	0.291	7.58474216664281e-13
EMILIN2	4.07483700660178e-17	1.22554774324152	0.432	0.205	7.9467471302748e-13
C18orf32	4.28403000648954e-17	1.21360243768705	0.459	0.236	8.35471531865591e-13
TMEM50A	5.03501011080909e-17	0.733630116297412	0.756	0.653	9.81927671809989e-13
FOXO3	5.30628943158319e-17	1.34212026739856	0.44	0.22	1.03483256494735e-12
EMC6	5.67783822598134e-17	1.33744832711825	0.368	0.151	1.10729201083088e-12
UFM1	5.79373590008473e-17	1.0508102732209	0.572	0.36	1.12989437523452e-12
RAB22A	6.45600574057928e-17	1.91787412850163	0.251	0.069	1.25905023952777e-12
HMGN1	7.16401838735447e-17	0.928463043387269	0.583	0.37	1.39712686590187e-12
LRRC59	8.64358557279939e-17	1.36934072426732	0.363	0.148	1.68567205840734e-12
ATP6V0D1	8.92957295936103e-17	0.640128116848408	0.752	0.611	1.74144531853459e-12
CHRAC1	9.08644187305667e-17	1.48602968445534	0.344	0.136	1.77203789408351e-12
IER5	1.21534601905809e-16	1.46755607579462	0.357	0.151	2.37016780636708e-12
PLAC8	1.27591499612839e-16	2.17003663116382	0.302	0.115	2.48828942544958e-12
RNF11	1.66647078360248e-16	1.41735737772097	0.278	0.086	3.24995132218156e-12
GID8	1.97331797693528e-16	1.47900368890766	0.318	0.119	3.84836471861918e-12
ADI1	2.00240224626407e-16	1.10149663578096	0.347	0.136	3.9050848606642e-12
BIRC2	2.16840499977619e-16	1.32447301726866	0.348	0.138	4.22882343056352e-12
ZDHHC20	2.2511566899422e-16	1.62051805842184	0.277	0.088	4.39020577672528e-12
SLC30A1	2.26449004846331e-16	1.89130607097386	0.251	0.071	4.41620849251315e-12
PIK3R1	2.31670911286075e-16	1.28598964349987	0.385	0.174	4.51804611190104e-12
DCXR	2.43357207939842e-16	1.39277990512284	0.346	0.14	4.74595226924279e-12
CSTB	2.59214502924246e-16	0.84317952071589	0.907	0.858	5.05520123602865e-12
HMGN2	2.62301531137179e-16	0.563149278760721	0.855	0.791	5.11540446023727e-12
REX1BD	3.01008608926561e-16	1.00051196828485	0.425	0.193	5.8702698912858e-12
HLA-B	3.28213709207179e-16	0.306551425464339	0.994	1	6.40082375695840e-12
GPCPD1	3.33728570727658e-16	1.27858878588017	0.355	0.148	6.50837458633078e-12
COX6B1	3.85413763520499e-16	0.410025175904634	0.962	0.946	7.51633921617678e-12
MFSD10	3.87276972142059e-16	1.50649144263075	0.31	0.113	7.55267551071444e-12
SNRPE	3.92302747057181e-16	0.969623640952115	0.606	0.412	7.65068817310914e-12
TNFSF8	3.97641797807464e-16	1.80500387795947	0.338	0.144	7.75481034084116e-12
RNASET2	4.03825733336092e-16	0.446378164049157	0.603	0.347	7.87540945152047e-12
DNAJB11	4.59072278872826e-16	1.50746900676255	0.338	0.136	8.95282758257786e-12
SPAG9	6.94423602845727e-16	1.4910871658674	0.37	0.172	1.35426491026974e-11
ATXN1	8.50208122289655e-16	1.39933237646916	0.314	0.119	1.65807588008928e-11
NBN	9.54017478252659e-16	1.69553540434572	0.309	0.121	1.86052488608834e-11
ING3	9.78736678014226e-16	1.62777672173215	0.294	0.105	1.90873226946334e-11
NUTM2B-AS1	1.00100475898083e-15	1.60535977308876	0.255	0.077	1.95215948096441e-11
CHCHD10	1.087178104055e-15	0.671182173041391	0.439	0.197	2.12021473852807e-11
GK	1.11022755770233e-15	1.33240572918809	0.386	0.184	2.16516578303109e-11
UBE3A	1.24307603152471e-15	1.20017304504141	0.348	0.144	2.42424687667948e-11
ZDHHC3	1.2895726446736e-15	1.85223298543162	0.251	0.075	2.51492457164246e-11
TAGLN2	1.31775305909471e-15	0.490448223548738	0.834	0.705	2.5698820158465e-11
UBAP1	1.33177472109127e-15	1.41351730955105	0.318	0.121	2.5972270610722e-11
LHFPL2	1.44164117475412e-15	1.70031006307109	0.276	0.098	2.81148861900548e-11
ACSL3	1.44976907569439e-15	1.57246653628682	0.279	0.096	2.82733965141921e-11
PSMD7	1.64526246921489e-15	0.834758803373466	0.656	0.471	3.20859086746287e-11
QSOX1	1.73093608805713e-15	1.20369161804785	0.34	0.138	3.37567155892901e-11
MGLL	2.19752281355891e-15	1.0821996697778	0.348	0.151	4.28560899100259e-11
NEAT1	2.37782093740899e-15	0.36910349444423	0.941	0.866	4.63722639213501e-11
SQOR	2.68068546087936e-15	1.0086588621529	0.537	0.328	5.22787278580693e-11
NAA10	2.91947272675238e-15	1.16943281287869	0.392	0.182	5.69355571171249e-11
DAZAP1	3.05161719332475e-15	1.3286022187725	0.314	0.119	5.95126385042192e-11
SRSF5	3.14086996401884e-15	0.610435848425098	0.829	0.734	6.12532460382955e-11
ZFAND2A	3.24141712051108e-15	1.65843141184407	0.349	0.155	6.32141166842071e-11
PMAIP1	3.40733861469615e-15	1.62331068265411	0.262	0.086	6.64499176638042e-11
SNHG9	3.48888700671195e-15	1.61746602218619	0.277	0.098	6.80402744048964e-11
COX5B	3.6599789001831e-15	0.50866732721182	0.906	0.87	7.13769085113708e-11
RALY	3.67486710297526e-15	1.07711195922292	0.422	0.197	7.16672582422235e-11
SCARB2	3.77218965769314e-15	1.24955345180493	0.363	0.157	7.35652427043316e-11
ISCU	4.72144436766341e-15	0.894488374412818	0.405	0.182	9.20776080581719e-11
CDV3	5.80687393543275e-15	1.00890031331726	0.445	0.228	1.1324565548881e-10
TPD52L2	7.30072437678521e-15	0.928714011115685	0.549	0.335	1.42378726796065e-10
SLC7A5	8.1260501790379e-15	1.37289898273461	0.337	0.146	1.58474230591597e-10
STARD3NL	8.41370043966899e-15	1.17735737291181	0.369	0.167	1.64083985974425e-10
ALKBH7	9.3880897502091e-15	0.912394083892252	0.368	0.153	1.83086526308578e-10
WDR33	1.01437506652725e-14	1.33516661783764	0.363	0.17	1.97823425474143e-10
JOSD2	1.05620531874948e-14	1.05316463817889	0.463	0.247	2.05981161262523e-10
Z93241.1	1.10555519775216e-14	1.57169085496729	0.309	0.126	2.15605374665627e-10
DDX21	1.12606173782769e-14	0.911574181026961	0.694	0.58	2.19604560111157e-10
PTBP1	1.17166881600115e-14	0.944643466870005	0.421	0.209	2.28498852496543e-10
COX6A1	1.27112117904056e-14	0.416597494771261	0.936	0.923	2.47894052336489e-10
CTSZ	1.3015408910463e-14	0.843119014459506	0.643	0.466	2.53826504571849e-10
GINM1	1.30614860670329e-14	1.46814358457896	0.275	0.096	2.54725101279275e-10
TXNDC17	1.41216596699464e-14	0.783918346049946	0.682	0.508	2.75400606883295e-10
DDT	1.48975711020301e-14	0.924429814980943	0.498	0.285	2.9053243163179e-10
RAP1A	1.54756468813884e-14	0.756337078433854	0.646	0.46	3.01806065480836e-10
TIMM8B	1.6846477396363e-14	0.945721796123322	0.625	0.456	3.28540002183871e-10
RPL38	1.72858305221178e-14	0.349756759062684	0.951	0.962	3.3710826684234e-10
C7orf50	1.92260365992668e-14	1.41317697331574	0.311	0.126	3.74946165758901e-10
HPCAL1	2.01794434192136e-14	1.33073464251469	0.344	0.153	3.93539505561503e-10
ATF5	2.10489369830554e-14	1.1065170730034	0.479	0.276	4.10496369043545e-10
PGK1	3.0645293636589e-14	0.64480818324635	0.831	0.795	5.9764451650076e-10
EPSTI1	3.25082584500637e-14	1.16634280761927	0.436	0.232	6.33976056293143e-10
CMPK1	3.48765073969152e-14	1.20757978506528	0.367	0.17	6.80161647254639e-10
TOMM5	3.61682570554063e-14	0.896499801861628	0.632	0.475	7.05353349094533e-10
CCDC69	4.01541989453103e-14	1.30907579515577	0.359	0.167	7.83087187831442e-10
NOP53	4.38012531906918e-14	0.344381948251226	0.464	0.224	8.54212039724872e-10
ADIPOR1	4.61515862167828e-14	0.865913340997823	0.428	0.216	9.00048234399699e-10
LYN	4.96683421246495e-14	0.832939114585425	0.617	0.439	9.68632008114914e-10
SNX8	5.09310293857975e-14	1.47771542888312	0.263	0.094	9.93256935081823e-10
NAA50	5.42192718016187e-14	1.20382044595559	0.403	0.207	1.05738423867517e-09
ADAM17	5.80430098037394e-14	1.22540450509522	0.346	0.151	1.13195477719253e-09
AFF4	7.0296083907094e-14	1.21969450135363	0.362	0.169	1.37091422835615e-09
IFNAR1	7.55424900074288e-14	0.869582832134801	0.563	0.354	1.47322964012488e-09
TLE3	8.49954498521676e-14	1.38336456006049	0.298	0.119	1.65758126301697e-09
TMEM183A	1.03206890333069e-13	1.34079924924205	0.272	0.098	2.01274077527551e-09
TRIM25	1.11850452903386e-13	1.31046778930684	0.292	0.115	2.18130753252183e-09
NME1	1.20543483742624e-13	1.15959702107311	0.443	0.257	2.35083901994865e-09
RAP2B	1.2483602385481e-13	1.17063720964039	0.391	0.197	2.4345521372165e-09
KLF3	1.31133083598787e-13	1.06229049100925	0.441	0.245	2.55735739634354e-09
OAZ1	1.40027078515378e-13	0.222546068225176	0.99	1	2.73080808520691e-09
CBX3	1.40195274071985e-13	0.770749666177931	0.601	0.412	2.73408823495186e-09
TMA7	1.53465636728074e-13	0.386254425282597	0.957	0.923	2.99288684747089e-09
NAXE	1.59934052276977e-13	1.41418835567056	0.293	0.115	3.11903388750561e-09
HEXB	1.75434374409912e-13	0.975497936666921	0.424	0.218	3.42132116974209e-09
NFIL3	2.0728708033902e-13	1.53211053095393	0.294	0.121	4.04251264077157e-09
SDCBP	2.60032543050729e-13	0.596963721999428	0.831	0.805	5.07115465457531e-09
HTATIP2	2.72152461636406e-13	1.52301830594289	0.27	0.103	5.30751730683318e-09
BNIP2	2.74739975864268e-13	0.971766418659899	0.479	0.284	5.35797900930495e-09
AKIRIN1	2.94564431066467e-13	1.32138528559854	0.287	0.115	5.74459553465824e-09
TRIB1	3.03908622526705e-13	1.59517497325142	0.297	0.126	5.92682595651581e-09
MIR181A1HG	3.05778087790347e-13	1.608725854409	0.267	0.103	5.96328426808735e-09
UBQLN1	3.07829190315667e-13	1.24897845829414	0.291	0.113	6.00328486953615e-09
SNRPG	3.29830655624953e-13	0.680524271462607	0.725	0.621	6.43235744599784e-09
LCP2	3.95871214419229e-13	0.809027814279607	0.634	0.469	7.72028042360381e-09
MRPL4	4.53809025127113e-13	1.32818399794377	0.291	0.117	8.85018360802896e-09
RAB8B	4.59082778729963e-13	1.05017622887355	0.392	0.193	8.95303235079175e-09
CISD3	5.0023953237974e-13	1.17621770594416	0.345	0.159	9.7556713604697e-09
FUCA2	6.00395020017295e-13	1.30485278919144	0.301	0.126	1.17089036803773e-08
UFD1	6.03097624368945e-13	0.839222154729459	0.54	0.341	1.17616098704432e-08
SLC3A2	6.1367031133224e-13	0.98217816922529	0.6	0.441	1.19677984116013e-08
ATP6V1H	6.29360952206704e-13	1.47318770764512	0.279	0.115	1.22737972899351e-08
NDUFA3	6.39984404220331e-13	0.736107199507352	0.737	0.6	1.24809758511049e-08
ELAVL1	6.50582743714592e-13	1.39599723548853	0.257	0.094	1.2687664667922e-08
PPIB	6.58932241295431e-13	0.488343333520508	0.886	0.906	1.28504965697435e-08
BOLA2-SMG1P6	6.98573756240775e-13	1.42240387052628	0.267	0.102	1.36235853942076e-08
PDLIM5	7.28363926415208e-13	1.17159498258682	0.384	0.201	1.42045532929494e-08
HIF1A	7.56122063329477e-13	0.6730019198943	0.756	0.594	1.47458924790515e-08
SLC31A2	7.81968093841222e-13	1.20526677842452	0.369	0.192	1.52499417660915e-08
CDC42EP3	9.61429969915474e-13	1.12677253538943	0.287	0.115	1.87498072732916e-08
APP	1.0001956495868e-12	1.14835813223816	0.311	0.134	1.95058155582417e-08
KLF9	1.01115334651263e-12	1.40742140688472	0.287	0.121	1.97195125636894e-08
AIF1	1.01814918236506e-12	0.416064826218031	0.978	0.989	1.98559453544835e-08
SERPINB9	1.10078451300737e-12	1.60677638360491	0.279	0.121	2.14674995726697e-08
ZNF800	1.18273950474131e-12	1.54948620856135	0.26	0.102	2.30657858214651e-08
ERH	1.23558204536649e-12	0.641053253967619	0.697	0.556	2.40963210487373e-08
ENY2	1.47316986279368e-12	0.628344939853015	0.739	0.625	2.87297586642023e-08
EIF3J	1.65128654070606e-12	1.13650616073534	0.36	0.178	3.22033901168497e-08
SLC25A39	1.67509138726678e-12	1.02369607784933	0.331	0.149	3.26676322344767e-08
TMEM167B	1.70653019351832e-12	1.35831506172111	0.299	0.132	3.32807518339943e-08
BEST1	1.81187906388038e-12	1.39242276245325	0.294	0.128	3.53352655037951e-08
STK40	1.96377091056313e-12	1.33400026190258	0.28	0.115	3.82974602978022e-08
DHRS3	1.97137841948742e-12	1.22597444871587	0.343	0.169	3.84458219368437e-08
PSMD11	2.07034284521095e-12	0.989246424545231	0.459	0.274	4.03758261673039e-08
CRIP1	2.09549439412592e-12	1.57400827599644	0.49	0.328	4.08663316742437e-08
SNX18	2.18251067085145e-12	1.20659639836617	0.279	0.113	4.25633231029451e-08
NDUFS6	2.53176837205796e-12	0.835085977264563	0.607	0.448	4.93745467918744e-08
SULT1A1	2.70502798307746e-12	0.999816716979212	0.324	0.149	5.27534557259766e-08
ARPC4	3.18474566193287e-12	0.805471132095213	0.601	0.418	6.21089098990147e-08
ATF4	3.30030885655758e-12	0.745513204845958	0.643	0.471	6.43626233205859e-08
BCAP31	3.43718816985966e-12	0.734928657467586	0.695	0.577	6.7032043688603e-08
SMCHD1	3.94582984303922e-12	0.964406191061111	0.394	0.213	7.69515735989508e-08
HNRNPDL	4.1367215153394e-12	0.508699739415318	0.843	0.807	8.06743429921489e-08
PSMD14	4.93687923667548e-12	1.07883194152859	0.393	0.211	9.62790188736452e-08
SKP1	5.0791525341172e-12	0.495105702401109	0.859	0.784	9.90536327203536e-08
NUP214	5.31930734803787e-12	0.94276344298786	0.507	0.318	1.03737131901435e-07
LPXN	6.32517801596647e-12	1.04041987071208	0.438	0.259	1.23353621667378e-07
JMJD6	6.59700950745685e-12	1.35054569157173	0.285	0.125	1.28654879414424e-07
CD55	6.67667000953181e-12	0.87705178195736	0.462	0.272	1.30208418525889e-07
SERPINB8	6.95067523797764e-12	1.04013927488349	0.375	0.192	1.3555206849104e-07
PSMA1	7.18724045169318e-12	0.656437010347673	0.638	0.475	1.4016556328892e-07
PSMA4	7.52346073702619e-12	0.736556569525541	0.582	0.395	1.46722531293485e-07
WDR1	8.83274306708919e-12	0.685112431590693	0.653	0.502	1.72256155294373e-07
CSTA	8.97969640047819e-12	0.530156467548764	0.815	0.697	1.75122039202126e-07
AAK1	9.13950999132762e-12	1.07179511755761	0.408	0.224	1.78238723850871e-07
BASP1	9.2689022745788e-12	1.23596195638123	0.348	0.184	1.80762132158836e-07
RNF220	1.18071305843276e-11	1.10617604889352	0.255	0.1	2.30262660655557e-07
PLSCR1	1.21074432853909e-11	0.647227766241467	0.724	0.58	2.36119358951694e-07
PRDX1	1.22409925593644e-11	0.552997675100813	0.793	0.699	2.38723836892724e-07
SRP14	1.23290463377922e-11	0.367382711474285	0.943	0.941	2.40441061679623e-07
TYROBP	1.32901974311826e-11	0.211670479867542	0.999	1	2.59185430302923e-07
RAB4A	1.35182208016795e-11	1.11547502310433	0.272	0.111	2.63632342074354e-07
NDUFA11	1.36815574295729e-11	0.552208493358236	0.715	0.563	2.6681773299153e-07
CLEC7A	1.70165953704351e-11	0.583897407369928	0.821	0.739	3.31857642914225e-07
TCEA1	1.85043656809994e-11	0.870180547476999	0.548	0.368	3.60872139510851e-07
CD300E	2.07578707073879e-11	1.07620185202047	0.4	0.222	4.0481999453548e-07
R3HDM4	2.26044476875039e-11	1.23680814907895	0.252	0.102	4.408319388017e-07
MTHFS	2.27910248023222e-11	1.41212304705302	0.253	0.103	4.44470565694888e-07
CSNK1A1	2.44309198434405e-11	0.72374897754516	0.525	0.335	4.76451798786777e-07
SLC35B1	2.48940082301714e-11	1.22886079756837	0.263	0.109	4.85482948504803e-07
SYNGR2	3.45673913489399e-11	0.620504206936255	0.546	0.356	6.74133266087026e-07
GBP2	4.3129606113587e-11	0.84694158487399	0.398	0.216	8.41113578427174e-07
PPM1G	4.77126135916108e-11	1.03436562772816	0.332	0.161	9.30491390263593e-07
TRMT6	4.92888610064525e-11	1.53190017963685	0.266	0.117	9.61231367347837e-07
RTN4	5.12150008798845e-11	0.636810817214599	0.633	0.483	9.98794947159507e-07
HDGF	5.47525279591005e-11	1.17147071163952	0.268	0.115	1.06778380025838e-06
ANAPC15	7.66624828291073e-11	0.960724310883995	0.42	0.239	1.49507174013325e-06
CAPN2	8.11892223471927e-11	0.980316104052345	0.372	0.195	1.58335221421495e-06
CAST	8.58021256784127e-11	0.739933583425199	0.582	0.418	1.6733130549804e-06
B3GNT5	1.03554844665542e-10	0.820229813281046	0.371	0.197	2.01952658066739e-06
CBWD1	1.09809239559872e-10	1.01097411207438	0.394	0.222	2.14149978989663e-06
LSM14A	1.22871943124766e-10	1.10139399016121	0.325	0.163	2.39624863481919e-06
PRKAG2	1.27477184276928e-10	0.984782868700153	0.316	0.151	2.48606004776865e-06
ZNF593	1.30314017350755e-10	1.27480929510718	0.33	0.17	2.54138396637442e-06
CNOT1	1.33187948107687e-10	0.732150550674552	0.438	0.247	2.5974313639961e-06
DNTTIP2	1.44806672302587e-10	1.04051508771438	0.443	0.278	2.82401972324506e-06
KPNA4	1.47618757221386e-10	1.0463455011882	0.294	0.138	2.87886100333146e-06
ATP6AP2	1.48631532948728e-10	0.713380111681508	0.601	0.439	2.89861215556609e-06
S100A4	1.51485378071569e-10	0.411921169405688	0.979	0.977	2.95426784315174e-06
KCNAB2	1.66125656296135e-10	0.749961683997124	0.38	0.201	3.23978254908722e-06
EPN1	1.73794369449385e-10	0.870898473534138	0.297	0.132	3.3893377930019e-06
CCNI	1.86685590581742e-10	0.380751907189038	0.831	0.743	3.64074238752513e-06
UBE2E2	2.0421532382655e-10	1.14012893978596	0.279	0.126	3.98260724526538e-06
FBXW5	2.04865995374213e-10	0.899752012091965	0.345	0.172	3.99529664178791e-06
TRAM1	2.13059103665281e-10	0.869060351720747	0.482	0.316	4.15507863968032e-06
NQO2	2.83408829614117e-10	0.883031156024286	0.406	0.234	5.52703899513452e-06
RBM42	2.94311289562575e-10	1.00160047946541	0.282	0.126	5.73965876904933e-06
TAF9	3.03416925749042e-10	1.06405463778994	0.43	0.262	5.91723688595781e-06
GUSB	3.16241649985065e-10	0.968019044602337	0.315	0.155	6.16734465800874e-06
COPE	3.43623715388391e-10	0.463360990766021	0.795	0.73	6.70134969750441e-06
SLIRP	3.88210240244775e-10	0.64264792909853	0.659	0.51	7.57087610525361e-06
FOSL2	4.45653690853637e-10	0.718089274423334	0.389	0.213	8.69113827902764e-06
RNASEK	4.53495201740129e-10	0.350926547353512	0.92	0.908	8.844063424336e-06
ARHGDIA	4.58212534543933e-10	0.483531953450186	0.777	0.695	8.93606084867578e-06
ADK	4.9077693177948e-10	1.23436852785932	0.317	0.169	9.57113172356342e-06
FN1	6.34447387062662e-10	0.899464001537046	0.278	0.13	1.2372992942496e-05
SQLE	6.35075071035857e-10	1.15600682280078	0.307	0.157	1.23852340353413e-05
PPP4R3A	6.62330307976965e-10	0.982839992873209	0.298	0.148	1.29167656661668e-05
LSM12	6.76154711335175e-10	1.01736804754587	0.326	0.167	1.31863691804586e-05
CARD19	7.43195914948146e-10	1.06196008205565	0.341	0.186	1.44938067333187e-05
COX17	8.18707854696282e-10	0.709682946898709	0.647	0.508	1.59664405822869e-05
UBB	9.29836302312203e-10	0.413258908544472	0.869	0.831	1.81336675676926e-05
TAGAP	1.08485165050779e-09	1.21602302492134	0.424	0.278	2.11567768882028e-05
CMTM7	1.35174213499914e-09	0.949011619471839	0.316	0.163	2.63616751167532e-05
FERMT3	1.36517468639153e-09	0.720800511209073	0.562	0.418	2.66236367340077e-05
UQCRC1	1.45525657786693e-09	0.660802004927903	0.495	0.333	2.83804137815609e-05
MAD2L2	1.52427969281336e-09	1.36231111528219	0.271	0.128	2.97265025692461e-05
SEC22B	1.64554303742568e-09	0.978858428195439	0.286	0.138	3.20913803158757e-05
PYM1	1.71922216625525e-09	1.0770690875777	0.266	0.123	3.352827068631e-05
MIER1	1.78061697815766e-09	0.909397385063008	0.398	0.23	3.47255923080307e-05
EMC10	2.29480263243998e-09	0.83058646834482	0.339	0.182	4.47532409378444e-05
ASAH1	2.31829111584806e-09	0.718550738160804	0.743	0.684	4.52113133412688e-05
SRSF10	2.37891768268757e-09	0.786680107781579	0.582	0.429	4.63936526477729e-05
ADGRE2	2.67101935132626e-09	1.08846678185062	0.315	0.165	5.20902193895647e-05
IL1RN	2.95661702785833e-09	1.29702347971527	0.292	0.153	5.76599452772931e-05
ARF4	3.06697229856131e-09	0.712958757553178	0.56	0.41	5.98120937665427e-05
RIOK3	3.11855939780996e-09	0.837689229287158	0.441	0.285	6.08181453760899e-05
DUSP6	3.35958130178471e-09	0.800164267533024	0.489	0.328	6.55185545474054e-05
METRNL	3.76152409245943e-09	1.01077218815836	0.344	0.19	7.33572428511438e-05
RRBP1	3.92723592176439e-09	1.15985080611319	0.307	0.165	7.65889549462492e-05
YWHAG	4.02391674720446e-09	0.871757855409597	0.328	0.17	7.84744244039814e-05
FAM177A1	4.4063919080646e-09	1.03496497260738	0.34	0.192	8.59334549910758e-05
MFSD1	4.93123045514289e-09	0.672523348277138	0.448	0.287	9.61688563361967e-05
MAP7D1	5.01447919373622e-09	1.0821087497043	0.292	0.149	9.77923732362438e-05
MPP1	5.06964914838431e-09	0.765746206775039	0.517	0.379	9.88682976917908e-05
RBBP6	5.19436942031376e-09	0.965639285612906	0.324	0.174	0.000101300592434959
VHL	5.29368153581044e-09	0.842845864086251	0.26	0.121	0.000103237377311375
B4GALT1	5.44642612020503e-09	0.702102885904599	0.425	0.262	0.000106216202196238
DDX60L	5.58312904224637e-09	0.894927042803815	0.316	0.17	0.000108882182581889
EIF2AK2	5.77394028160373e-09	0.885518172695624	0.354	0.203	0.000112603383371836
LDHA	5.85358863225174e-09	0.734565368716236	0.793	0.766	0.000114156685506173
ADRM1	6.01994809173011e-09	0.713660917285102	0.595	0.485	0.000117401027684921
MTMR14	6.06852743967344e-09	0.837952593110121	0.31	0.161	0.000118348422128511
BRWD1	6.98345989664547e-09	1.17760278650812	0.261	0.126	0.00013619143490438
LDLR	9.12305621791e-09	1.08017554431369	0.263	0.132	0.000177917842361681
YIF1A	9.33876723392138e-09	0.940087090786089	0.357	0.203	0.000182124638595935
MCFD2	9.39037215486956e-09	0.907569151524565	0.307	0.159	0.000183131037764266
HLA-E	1.0433597800547e-08	0.281428750331931	0.953	0.958	0.000203476024306267
CLPP	1.0553771147888e-08	1.03287969957752	0.256	0.121	0.000205819644926113
SSR4	1.1266757316715e-08	0.368871961223164	0.866	0.864	0.000219724301190576
CFLAR	1.13087726142348e-08	0.682115936538299	0.57	0.416	0.000220543683522807
RBM47	1.22220998343242e-08	0.72603153119293	0.415	0.255	0.00023835539096899
LY96	1.26047726559537e-08	0.824834464898225	0.525	0.391	0.000245818276336409
AC020656.1	1.47405164828721e-08	0.65243455609745	0.305	0.165	0.000287469552448971
TENT5A	1.49009788815185e-08	0.809621326743795	0.287	0.148	0.000290598890147374
NRAS	1.63780038577515e-08	1.13221399989262	0.264	0.134	0.00031940383123387
PDIA6	2.09603734794165e-08	0.865657034277139	0.516	0.387	0.000408769203595581
ATP5PF	2.17330692949255e-08	0.429424121846016	0.77	0.697	0.000423838317389638
ATP6AP1	2.19958628456127e-08	0.632300760861661	0.452	0.291	0.000428963317215139
ADPGK	2.20542785135992e-08	0.754611654186545	0.34	0.192	0.000430102539572212
YME1L1	2.23270581936437e-08	0.712217830387208	0.462	0.301	0.00043542228889244
VASP	2.25732075915625e-08	0.555302421649308	0.611	0.462	0.000440222694450652
SERPINA1	2.45539359517631e-08	0.472588140649687	0.903	0.897	0.000478850858931284
RB1CC1	2.66601349702675e-08	0.81176287446141	0.377	0.222	0.000519925952190158
BCCIP	2.93768686012698e-08	0.840547451994851	0.407	0.255	0.000572907691461963
COX16	2.9691111533092e-08	0.663854210447665	0.587	0.452	0.000579036057118361
SF3B5	3.09845865422629e-08	0.445845833729754	0.726	0.628	0.00060426140674721
SNRPF	3.29960102709625e-08	0.603120602450899	0.598	0.471	0.00064348819230431
MKRN1	3.43827669081316e-08	0.799711108251276	0.322	0.174	0.000670532720242382
DAZAP2	3.45640997338286e-08	0.357392032209923	0.891	0.875	0.000674069073009126
ACAP2	3.46177937049363e-08	0.842152351389305	0.417	0.264	0.000675116212833667
MBOAT7	3.52672239766161e-08	0.930060673456261	0.274	0.14	0.000687781401991967
STAB1	3.54585219166845e-08	0.700296756990731	0.537	0.4	0.000691512094419181
GPAA1	3.67071211497682e-08	0.738289430776253	0.278	0.142	0.00071586227666278
DEF8	3.88373132376372e-08	0.799938062245036	0.347	0.195	0.000757405282760401
NDUFB8	3.95090174440233e-08	0.729179123017852	0.399	0.243	0.000770504858193343
PSMB7	4.115230576498e-08	0.757721668691119	0.475	0.33	0.00080255226702864
C1D	4.7390185515959e-08	0.803788813791886	0.459	0.314	0.000924203397932232
C4orf3	4.91172373100101e-08	0.625733970012647	0.749	0.701	0.000957884362019816
SNRNP70	4.99384089076138e-08	0.902638291003636	0.329	0.184	0.000973898850516284
MECP2	5.15902375830521e-08	0.922798767752235	0.279	0.148	0.00100611281334468
USF2	5.19924998789963e-08	0.775087065417093	0.286	0.149	0.00101395773264019
CGGBP1	5.28483090850689e-08	0.916927838697459	0.33	0.192	0.00103064772377701
FKBP5	5.49734487983087e-08	0.961451565340963	0.344	0.203	0.00107209219846462
DDA1	5.66210724993285e-08	0.887211791626048	0.331	0.192	0.0011042241558819
UTP23	5.68374470622695e-08	0.988511288775278	0.294	0.163	0.00110844389260838
PFDN5	6.06685064346983e-08	0.19935986927301	0.989	0.992	0.00118315721248949
DNAJC15	6.2106808038386e-08	0.659192489382259	0.618	0.49	0.0012112069703646
MTDH	6.68329697320496e-08	0.460761580661018	0.66	0.523	0.00130337657571443
ZFAND6	6.78569935814456e-08	0.679154579589661	0.408	0.257	0.00132334708882535
ADAP2	7.0143975151864e-08	0.773394286751934	0.449	0.31	0.00136794780341165
HBEGF	7.32649514224504e-08	1.02290046639958	0.259	0.134	0.00142881308264063
RSRC2	7.51367699246282e-08	0.658329573408234	0.516	0.36	0.0014653172870701
SEM1	7.56411836206619e-08	0.476202392632087	0.776	0.749	0.00147515436297015
EIF3B	7.58260968591224e-08	0.848641100182522	0.295	0.163	0.00147876054094661
NCOR2	7.65270076445198e-08	0.852295364091423	0.299	0.163	0.00149242970308343
NDUFB1	7.67308680458558e-08	0.659033227027933	0.645	0.527	0.00149640538863028
GLTP	8.17905907608381e-08	0.809187947001291	0.313	0.174	0.00159508010101786
MAGOH	8.27558565446862e-08	0.684180363175438	0.561	0.435	0.00161390471433447
DENND5A	1.03973637937224e-07	0.952895251964504	0.297	0.165	0.00202769388705175
ORMDL2	1.10748634340855e-07	0.822861075776113	0.413	0.268	0.00215981986691536
COX19	1.10944096394312e-07	0.865065283003533	0.305	0.172	0.00216363176788187
PSMD12	1.17157557238952e-07	0.87422308828426	0.294	0.157	0.00228480668127404
SIRPA	1.23012808853707e-07	0.673606979408968	0.476	0.32	0.00239899579826499
MRPL52	1.40419961621611e-07	0.609007044058637	0.655	0.569	0.00273847009154467
MRPS24	1.62367113078048e-07	0.587181813319502	0.467	0.31	0.00316648343924809
CARD16	1.76543977206166e-07	0.470975319422713	0.744	0.63	0.00344296064347466
PLIN3	1.86630629928101e-07	0.607375233887622	0.501	0.349	0.00363967054485783
YWHAZ	1.95788746038405e-07	0.366043948203947	0.834	0.814	0.00381827212524098
RAB13	1.96845263930587e-07	0.865553559428976	0.457	0.339	0.00383887633717432
ANXA2	1.98095196210753e-07	0.273443391452182	0.84	0.795	0.0038632525165021
RPL22L1	1.98963407041556e-07	0.532533872212153	0.675	0.573	0.00388018436412443
ARF1	2.07781014659229e-07	0.329771671121443	0.808	0.799	0.00405214534788428
CLK1	2.177257721799e-07	0.69281318115579	0.382	0.236	0.00424608800905241
MRPL47	2.35821118563225e-07	0.802615442094989	0.357	0.218	0.00459898345422001
RAB10	2.38332368198232e-07	0.595586050046112	0.557	0.41	0.00464795784460192
RBM3	2.59563944198729e-07	0.411791593534486	0.843	0.831	0.00506201603976361
SLC38A2	2.93951077752101e-07	0.723793601245777	0.462	0.333	0.00573263391832147
BCL10	3.03576710933867e-07	1.08615266137793	0.254	0.136	0.00592035301663228
MIEN1	3.33495263831792e-07	0.555249496378997	0.536	0.377	0.0065038246352476
DRAP1	4.45908907716041e-07	0.488751909992715	0.69	0.582	0.00869611551827822
WDR43	4.48324585500063e-07	0.851119084752193	0.26	0.138	0.00874322606642223
MDM2	4.69511840210449e-07	0.880801210756906	0.259	0.138	0.00915641990778418
TRAPPC2L	4.70173254211753e-07	0.725109192767132	0.415	0.278	0.0091693188036376
ATP5ME	4.74236413315686e-07	0.432819560995177	0.789	0.699	0.00924855853248252
DERL2	5.03127497992186e-07	0.759090036264113	0.361	0.22	0.00981199246584362
SRRM2	5.48760489432391e-07	0.471860436551582	0.636	0.517	0.0107019270649105
MRPL54	5.68683967492656e-07	0.487717730913197	0.649	0.542	0.0110904747340418
EPB41L3	5.99375920494989e-07	0.592334647521822	0.492	0.351	0.0116890292014933
RPS27L	6.07939815853906e-07	0.475880331162492	0.746	0.697	0.0118560422887829
RNMT	6.93777407807032e-07	0.764854288344912	0.391	0.253	0.0135300470070527
MT1X	7.12450430487025e-07	1.85511186500889	0.391	0.274	0.013894208295358
NUP58	7.676263489002e-07	0.740736617972148	0.299	0.172	0.0149702490562517
LGALS8	7.68280291502325e-07	0.770717473469474	0.262	0.142	0.0149830022448784
RIN3	7.77621644128011e-07	0.739088690598696	0.361	0.222	0.0151651773037845
ARID5A	8.05006422886493e-07	0.647012353940129	0.331	0.197	0.0156992352591324
KHDRBS1	8.06569386433655e-07	0.517374906318287	0.446	0.295	0.0157297161742291
TRA2A	8.26102178838333e-07	0.840156668681224	0.339	0.209	0.0161106446917052
SRSF4	8.90498748181249e-07	0.643876093544176	0.343	0.213	0.0173665065870307
CD93	1.02442578621018e-06	0.493074528370449	0.383	0.239	0.0199783516826709
HIPK2	1.02624656317901e-06	0.93344153274962	0.285	0.167	0.020013860475117
NME2	1.06050554532978e-06	0.272782183523002	0.908	0.87	0.0206819791450213
YPEL5	1.20629511318891e-06	0.566404719951611	0.53	0.393	0.0235251672974101
RTF1	1.31500505305135e-06	0.818992056534845	0.322	0.195	0.0256452285446074
SUMO1	1.42015110650886e-06	0.548229405334844	0.629	0.544	0.0276957868791359
TIMM17A	1.4656242415153e-06	0.72244350898615	0.345	0.218	0.0285826039580315
PAXX	1.4800241442626e-06	0.73373602755956	0.251	0.134	0.0288634308614093
AZIN1	1.60152405350337e-06	0.771653620718102	0.403	0.274	0.0312329220914227
OGFR	1.79287419577451e-06	0.712423752732821	0.271	0.151	0.0349646325659945
CEBPG	1.87562900720028e-06	0.632560375527459	0.31	0.182	0.0365785168984199
HNRNPA0	1.94149248695425e-06	0.513483820452672	0.502	0.347	0.0378629864805818
PIK3AP1	2.06539980842437e-06	0.747583683546877	0.308	0.184	0.0402794270638921
ACAA2	2.10953581067903e-06	0.835344744950439	0.341	0.218	0.0411401673798624
RABIF	2.27579629448516e-06	0.897655490863304	0.324	0.205	0.0443825793350495
MPDU1	3.08464247394144e-06	0.784640866198198	0.3	0.18	0.0601566975268059
STMP1	3.21578184130625e-06	0.422508587988517	0.653	0.538	0.0627141774691545
CYB5R4	3.37067367145504e-06	0.526970340804228	0.352	0.22	0.0657348779407162
FNBP4	3.42372450045169e-06	0.551244214733718	0.276	0.155	0.0667694752078089
CD53	3.72403834455997e-06	0.400811978770768	0.772	0.678	0.0726261957956085
CLIC1	3.81607559436172e-06	0.213352679869166	0.968	0.975	0.0744211062412422
ETNK1	3.84649513349738e-06	0.775791419372722	0.256	0.146	0.0750143480934659
OSER1	4.17689807717961e-06	0.688010419439417	0.398	0.27	0.0814578663011568
SZRD1	4.30729635045574e-06	0.610109734499425	0.466	0.33	0.0840008934265878
SLC9A9	4.55474728577804e-06	0.844438027708899	0.333	0.218	0.0888266815672433
ARGLU1	4.58993831315073e-06	0.513866243167687	0.513	0.375	0.0895129769830654
ALG13	4.76915560758726e-06	0.789259048299149	0.317	0.199	0.0930080726591666
OAZ2	4.8466850452675e-06	0.785577440222292	0.337	0.218	0.0945200517528068
ABCF1	4.87377097745074e-06	0.663067183539322	0.325	0.199	0.0950482816022443
PRDX4	5.05604205857507e-06	0.729372073968569	0.329	0.205	0.098602932226331
ADAM9	5.20340934988726e-06	0.738308159747999	0.334	0.218	0.101476889141501
TMEM208	5.20389198191781e-06	0.559158483473184	0.453	0.322	0.101486301431361
NUTF2	6.299784098403e-06	0.464516853673204	0.554	0.414	0.122858389487055
FBXO11	6.71772002813791e-06	0.792608227309389	0.263	0.155	0.131008975988745
BUD31	6.7851631001348e-06	0.521788964370375	0.509	0.372	0.132324250778829
LAP3	7.25673323643677e-06	0.41555335569228	0.607	0.496	0.14152081157699
TAX1BP1	7.26387398686033e-06	0.493506680698959	0.609	0.479	0.14166007049175
GGNBP2	7.42309085096774e-06	0.61259085469007	0.383	0.257	0.144765117775573
U2AF1	7.59712574588132e-06	0.717391384569108	0.255	0.144	0.148159146296177
SAP18	7.73648294620071e-06	0.34918846641681	0.78	0.747	0.150876890416806
PABPC4	7.95310980910528e-06	0.606855945292356	0.466	0.343	0.155101547497171
MOB1A	8.1445477121292e-06	0.434251073525694	0.633	0.508	0.158834969481944
LEPROT	8.8531417820941e-06	0.491002629477011	0.461	0.335	0.172653971034399
HNRNPD	9.47288286120555e-06	0.45007884680927	0.446	0.316	0.184740161559231
VCP	9.77420654247298e-06	0.599048438943387	0.423	0.299	0.190616575991308
HNMT	1.00144574009241e-05	0.448532532565718	0.595	0.487	0.195301948232822
TMEM165	1.13680870397768e-05	0.651398552058685	0.277	0.163	0.221700433449727
RNF7	1.18008532977788e-05	0.40563648574429	0.731	0.678	0.230140241013283
RBM33	1.18867007824417e-05	0.765418435882564	0.26	0.151	0.231814438659179
LAMTOR5	1.19730520206535e-05	0.427696171666115	0.578	0.473	0.233498460506785
NDUFB9	1.20154741467709e-05	0.352895103134443	0.754	0.703	0.234325776810327
MPHOSPH6	1.20305214888543e-05	0.699483469520925	0.33	0.211	0.234619230075637
ELF2	1.23180402826219e-05	0.808751141802407	0.301	0.188	0.240226421591692
YTHDC1	1.23248259885649e-05	0.597354087533092	0.341	0.218	0.240358756428993
SEC11C	1.2652680232928e-05	0.654250196266174	0.391	0.27	0.246752569902562
STK17B	1.36078868209408e-05	0.506416206128541	0.509	0.383	0.265381008781987
TMBIM6	1.38175517986173e-05	0.245841636372195	0.894	0.9	0.269469895176634
KTN1	1.4219257130262e-05	0.569039331789999	0.437	0.312	0.27730395255437
GNB1	1.46849202480027e-05	0.458602209716229	0.5	0.366	0.286385314676549
SYNCRIP	1.62726650986082e-05	0.49911067856317	0.479	0.352	0.317349514753056
UPF3A	1.69043286805813e-05	0.705543405204037	0.284	0.172	0.329668217928696
LSM6	1.84551999684075e-05	0.622929162622812	0.474	0.341	0.359913309783884
ZNHIT1	1.88407808794989e-05	0.448760958160759	0.633	0.531	0.367432908711988
IDS	1.92443187501107e-05	0.616862410926362	0.31	0.193	0.37530270426466
ETFA	1.99313536433311e-05	0.679351293793917	0.393	0.284	0.388701258752243
SLC16A3	1.9969247339415e-05	0.328549497885644	0.44	0.312	0.389440261613271
SRI	2.03587186891617e-05	0.443131891183312	0.579	0.462	0.397035731876031
CCT5	2.06750916675315e-05	0.410175698376848	0.544	0.421	0.403205637700199
GPR183	2.06955889024316e-05	0.531181694337412	0.566	0.471	0.403605374775221
DNAJC8	2.19192292877637e-05	0.442895285312668	0.564	0.444	0.427468809569968
ARRDC3	2.24335420938859e-05	0.82280156622171	0.291	0.186	0.437498937914963
COPS2	2.44961975595847e-05	0.566018389702543	0.37	0.249	0.477724844807021
CACYBP	2.47629801547049e-05	0.671767412266935	0.386	0.284	0.482927638977055
PELI1	2.56582107774798e-05	0.828954069938122	0.252	0.151	0.500386426582411
KIF5B	2.65123948689389e-05	0.408776669934067	0.434	0.297	0.517044724734047
USP3	2.6859020894832e-05	0.484170963075392	0.429	0.305	0.523804625491014
HNRNPU	3.02559502287675e-05	0.423283480958133	0.629	0.552	0.590051541361424
SWAP70	3.15519027064086e-05	0.577339596490831	0.321	0.207	0.61532520658038
FEZ2	4.59406903514772e-05	0.563831987614192	0.257	0.155	0.895935343234509
DDX3X	4.81523296724697e-05	0.404718054584203	0.589	0.464	0.939066733272504
IFITM1	4.95800847908792e-05	0.686202394630724	0.298	0.193	0.966910813591726
IL6ST	5.13850226191002e-05	0.563193683175888	0.262	0.161	1
DNM2	5.14388363772584e-05	0.541736938281963	0.266	0.167	1
UBXN4	6.13028324779932e-05	0.503171667367032	0.469	0.354	1
MYADM	6.2566387232465e-05	0.776618728730356	0.321	0.222	1
ST8SIA4	6.27879543301149e-05	0.659406197032704	0.325	0.22	1
PSMB2	6.2893240421326e-05	0.472479843142231	0.546	0.437	1
FKBP8	6.30269160230761e-05	0.338803904406984	0.531	0.408	1
MORF4L1	6.50570778359772e-05	0.324209276858087	0.766	0.745	1
VMP1	6.53202683984082e-05	0.49940603311733	0.479	0.358	1
TGFBR2	6.66674876579033e-05	0.56295514698435	0.352	0.239	1
NLRP3	6.96199359949381e-05	0.993741344752257	0.42	0.337	1
RAPH1	7.27393521786891e-05	0.634592356372651	0.345	0.238	1
BCAT1	7.4309938423597e-05	0.577807399477951	0.299	0.199	1
CWC25	7.57956724031321e-05	0.622012148630991	0.29	0.184	1
PSMD6	8.19968550945685e-05	0.537684950956252	0.377	0.268	1
TIMM13	8.28047810777457e-05	0.444689961422017	0.553	0.458	1
HGS	9.63965619936738e-05	0.498026479215235	0.269	0.169	1
PAIP2	0.000100811570357247	0.388721078838554	0.657	0.563	1
RALA	0.000123639982941898	0.923229469858796	0.306	0.216	1
HNRNPC	0.000127093785607142	0.346922379168596	0.759	0.724	1
LAPTM5	0.000127610906806933	0.170424760629932	0.961	0.977	1
SVBP	0.000131654829008388	0.631354904548687	0.302	0.203	1
USP16	0.000132353467055853	0.496328650679968	0.382	0.272	1
NDUFA13	0.000138936427309286	0.27406159552514	0.792	0.757	1
PSME1	0.000152225552693984	0.163299076784494	0.87	0.881	1
SAR1B	0.000155135369295919	0.719282007098233	0.27	0.176	1
LYRM2	0.00016559571181797	0.707016989104159	0.366	0.27	1
GSTP1	0.000177099625363613	0.265235943943145	0.891	0.92	1
AZI2	0.000185897295057296	0.464689185200249	0.375	0.261	1
RBM22	0.00019196962060924	0.5256130997927	0.334	0.232	1
PFDN6	0.000193560764818904	0.724054328880523	0.303	0.211	1
NMI	0.000217182449563416	0.569497651146219	0.351	0.253	1
RPL23	0.000222368691202546	0.206865421626223	0.894	0.898	1
ALG5	0.000222845170405917	0.605850973625982	0.262	0.169	1
VPS26A	0.000228854619493098	0.477517789441095	0.339	0.236	1
LTBR	0.000232166109614298	0.370989001205682	0.31	0.201	1
BAZ1A	0.00024850990922317	0.613037954951028	0.334	0.236	1
PDIA4	0.000253273014805256	0.507664744087461	0.282	0.188	1
ITGB1	0.000258851865938138	0.425491864779044	0.484	0.385	1
APBB1IP	0.000281256962272238	0.421380671073688	0.44	0.333	1
HP1BP3	0.000283146960668457	0.362337771493112	0.431	0.324	1
SNRPB	0.00028878114732819	0.33616883950361	0.672	0.611	1
PTTG1IP	0.000293863584618455	0.455479060658999	0.503	0.402	1
DEGS1	0.000325021515829342	0.480391502531607	0.359	0.255	1
PPP6C	0.000344332597855963	0.500118117664973	0.394	0.291	1
IFITM2	0.000357136440746062	0.500909061693725	0.917	0.944	1
SRSF6	0.000361315791142076	0.292572670757873	0.323	0.213	1
FOXN2	0.00036201384498918	0.586362912626455	0.382	0.297	1
SEC62	0.00037455243201783	0.441153690636044	0.691	0.636	1
TMEM126A	0.00038611583575931	0.436407629984022	0.346	0.243	1
CTSC	0.000394124279649306	0.481923386359722	0.633	0.577	1
SNRPA1	0.000420032767718162	0.523056790454296	0.315	0.222	1
MAPKAPK3	0.000428268846802401	0.32558202733375	0.266	0.17	1
HNRNPA3	0.000435418134666997	0.305954167098176	0.731	0.684	1
COQ10B	0.000437756268450163	0.69851643360107	0.264	0.178	1
PSMB6	0.000459242344932738	0.244073267595806	0.726	0.68	1
CHMP2A	0.000461266896686473	0.38988394100653	0.631	0.544	1
HNRNPA2B1	0.000464412649214516	0.178303389157621	0.923	0.904	1
TGIF1	0.00048934972367439	0.48173885160766	0.356	0.262	1
KRAS	0.000497284291629565	0.493534739379035	0.31	0.213	1
MRPL27	0.000511813054609306	0.533546772105263	0.346	0.245	1
FKBP2	0.000538300033712558	0.454942377512089	0.567	0.471	1
CASP4	0.000539646886520813	0.518712967221896	0.554	0.462	1
SHOC2	0.000543790551643362	0.508033979621219	0.367	0.266	1
SARAF	0.000557756727201826	0.25066002360588	0.669	0.602	1
TMEM9B	0.000574458623177842	0.417380558884947	0.332	0.232	1
ELP5	0.000587122597790461	0.597395669879603	0.324	0.232	1
SNRPD1	0.000596650257511073	0.397888960129398	0.556	0.477	1
FUNDC2	0.000650399182184732	0.400889923287626	0.549	0.452	1
MBD2	0.000657103662931159	0.505538545778419	0.253	0.165	1
MRPL21	0.000730672580895749	0.531621572633206	0.391	0.287	1
PCIF1	0.000740457430345008	0.641338390181604	0.357	0.266	1
OSBPL8	0.000761944976841613	0.396551282065383	0.34	0.243	1
NAPA	0.000762972095332947	0.413135610993822	0.624	0.548	1
CCDC59	0.000788124885124768	0.518511770016636	0.4	0.316	1
SPG21	0.000789233530219638	0.268469018581078	0.506	0.395	1
DNAJC2	0.000818078284577201	0.552391725681755	0.264	0.18	1
PTPN2	0.000838635605013739	0.411649830395989	0.475	0.383	1
PSMD2	0.000884406307357555	0.470105284862321	0.303	0.211	1
PDCD6IP	0.000928216092460673	0.461356883167278	0.503	0.416	1
SP3	0.000947128156289355	0.468028963061249	0.261	0.174	1
AP2S1	0.00102275181724309	0.254734094258257	0.855	0.891	1
RBM4	0.00106345772480055	0.46944524586858	0.392	0.293	1
MAPK1IP1L	0.00106699255430949	0.402060736663486	0.515	0.423	1
RBMS1	0.00109923136373227	0.473693441222588	0.364	0.276	1
SENP6	0.0011414809893131	0.437977083406222	0.256	0.172	1
GRPEL1	0.00114630912373836	0.517394699593355	0.33	0.241	1
SBDS	0.00126048190189685	0.456786914889574	0.31	0.224	1
DPM3	0.0013357973608745	0.60545461164708	0.378	0.299	1
MGAT4A	0.00137673723017383	0.399610041359579	0.322	0.23	1
COLGALT1	0.00142813949092649	0.426517980406764	0.259	0.178	1
CHD2	0.00146609851826144	0.551369572084427	0.344	0.255	1
IFI27L2	0.00147260559813044	0.381582775538545	0.582	0.496	1
USB1	0.00148140776371269	0.65946409359669	0.259	0.18	1
RNF181	0.0015626065798159	0.380125264249454	0.691	0.648	1
ACTR2	0.00156957880910737	0.294902121699509	0.717	0.713	1
SH3BP2	0.00160847801238262	0.436645853423334	0.362	0.274	1
IL6R	0.00173054463786268	0.538336622532636	0.257	0.176	1
DERL1	0.00176890353655535	0.393869937252579	0.314	0.226	1
PSMA5	0.00189361362940948	0.476944416839199	0.474	0.4	1
PAPSS1	0.00193215615050765	0.399995994842224	0.289	0.203	1
PDCD5	0.00198436899319561	0.474899903273721	0.455	0.375	1
CHMP2B	0.00201489895177486	0.461539160869747	0.36	0.274	1
IVNS1ABP	0.00203069940300373	0.438286595891208	0.346	0.261	1
SEC61A1	0.00203928800613981	0.233474610633287	0.3	0.209	1
TMED4	0.00204252739976239	0.413024441321143	0.267	0.188	1
MRPL28	0.00208689731906935	0.34096853821358	0.367	0.272	1
CAPZB	0.0021248508812409	0.186155360363597	0.832	0.814	1
DCTN3	0.00217988884837542	0.388936234944317	0.462	0.372	1
NDUFS3	0.00219376557796163	0.473372118684594	0.292	0.205	1
PSMB4	0.00224604816843575	0.477414350597326	0.374	0.285	1
WIPI2	0.00233774037112787	0.336231638131301	0.259	0.174	1
HTT	0.00244386654549778	0.425978150629483	0.253	0.176	1
CTNNB1	0.00254364971551653	0.432519425530114	0.456	0.366	1
CAPZA1	0.00256071399082436	0.366136202632654	0.618	0.561	1
MYC	0.00272471321425515	0.555977932326547	0.279	0.209	1
EMC7	0.00276516184335707	0.396941791470944	0.399	0.318	1
STK10	0.00289580241299286	0.169717606737454	0.37	0.272	1
SYAP1	0.00299440472131618	0.202263901379741	0.374	0.276	1
IAH1	0.00303151133897529	0.598040956934016	0.263	0.19	1
CORO1C	0.00311366286935113	0.361408292063375	0.316	0.228	1
FPR1	0.00363768169999555	0.449827638953115	0.654	0.619	1
TMEM258	0.00405720235135316	0.19498390098847	0.825	0.808	1
SSB	0.00417279585760387	0.427105750525147	0.545	0.49	1
SSH2	0.00430409168515602	0.38257077491287	0.43	0.337	1
RAB31	0.00444683694443382	0.272641108311578	0.666	0.617	1
TLR4	0.00446583236491142	0.375975934763169	0.253	0.18	1
ZBTB8OS	0.00451329166915191	0.355386614735247	0.395	0.314	1
NBPF14	0.00482696323255202	0.456849263378199	0.32	0.238	1
COMMD8	0.00511984326944269	0.310453728266751	0.28	0.199	1
CAPNS1	0.00512168991123291	0.242407296546629	0.482	0.377	1
MLEC	0.00534677350555639	0.308410824645051	0.287	0.203	1
ECH1	0.00545811767550204	0.417208988123981	0.434	0.358	1
POLR2J	0.0054665563994473	0.300533937671684	0.564	0.487	1
TMEM120A	0.00555334381735763	0.312702358393527	0.297	0.216	1
OST4	0.00563523055788613	0.219192910307743	0.87	0.872	1
CMTM3	0.0061498027319061	0.248342187097895	0.36	0.274	1
MKNK1	0.00677534557236889	0.556259913226567	0.295	0.224	1
PSMC3	0.00745571139929009	0.28942561646909	0.471	0.375	1
ARFGAP3	0.00758765208029544	0.356889031927276	0.301	0.226	1
CCR1	0.00770953422252003	0.403533068799231	0.359	0.287	1
HNRNPH2	0.00781629340723006	0.371252654887032	0.349	0.278	1
ZNF655	0.0079869172762799	0.397618065357105	0.307	0.23	1
DSTN	0.00798979429654768	0.417254813472268	0.314	0.236	1
TIPRL	0.00825778127467377	0.326769923258038	0.272	0.195	1
SF3B6	0.00825974197865577	0.284063519176836	0.591	0.527	1
IFI35	0.00854107110840433	0.503237436326351	0.374	0.301	1
TCF25	0.00855581938944357	0.261039941306313	0.731	0.693	1
SRSF11	0.00876989040467675	0.280747228770285	0.518	0.421	1
MRPL14	0.00890587445923444	0.466058094583594	0.37	0.303	1
DPH3	0.00939244941521267	0.305896105742238	0.274	0.199	1
NCF4	0.00945892073192733	0.483141232384027	0.584	0.542	1
CLEC5A	0.00951545363581551	0.296045558755184	0.484	0.418	1
PNP	0.00996953546274143	0.485545392306427	0.387	0.314	1
FRG1	0.00999852604381253	0.373718923294347	0.309	0.236	1
EIF6	0.01019853815696	0.320714190901847	0.508	0.433	1
EWSR1	0.0104360927797733	0.29365151083952	0.549	0.469	1
TRA2B	0.0105373692713271	0.293427303184974	0.584	0.504	1
SMIM12	0.0112175910044073	0.434940606659358	0.313	0.239	1
HLA-F	0.0118725451205784	0.384362577333929	0.424	0.352	1
MRPL57	0.0119096417951896	0.379875393472195	0.503	0.433	1
TBCB	0.0130392165196984	0.250175382550601	0.514	0.431	1
GLUD1	0.0135110089687715	0.341572880134654	0.308	0.234	1
MRPS18C	0.013953662414914	0.334482048347077	0.44	0.36	1
SNRPD3	0.0140685036813529	0.399443684943414	0.559	0.515	1
SSNA1	0.0145133949268033	0.373834056250472	0.47	0.4	1
SELENOT	0.0145653485297049	0.237278357800945	0.556	0.489	1
MAPRE1	0.0145946004384269	0.241420831892333	0.434	0.349	1
REEP5	0.0146082941464736	0.148253744710687	0.668	0.628	1
LLPH	0.0149967941539689	0.532206361446516	0.301	0.238	1
ARAF	0.0158506186866353	0.341809290481186	0.274	0.203	1
SET	0.0159265981360975	0.291535005256219	0.647	0.615	1
EIF4E2	0.0165045418732785	0.277768414639036	0.475	0.387	1
LYPLA1	0.0177027998712691	0.187905659162566	0.393	0.303	1
SEC63	0.0177547913437169	0.311872987143707	0.268	0.201	1
PLEKHO1	0.0182186185660116	0.27763037316048	0.478	0.408	1
ZNF330	0.0195505928364632	0.287497026033614	0.308	0.234	1
UBE2N	0.0214129378255347	0.467729943655965	0.434	0.383	1
TOMM22	0.0231467779669016	0.137121575511567	0.594	0.506	1
FNBP1	0.0233188472855208	0.374633995725121	0.321	0.257	1
MCTP1	0.0236913706096376	0.487374891655365	0.267	0.211	1
HNRNPH3	0.0269963835554923	0.25919796744186	0.502	0.439	1
MRPS15	0.0269991847976587	0.249782574641772	0.39	0.31	1
ITGAE	0.0271317131476034	0.239765947528113	0.271	0.209	1
UBE2E1	0.0281716812823188	0.316872008190465	0.393	0.322	1
CD151	0.0284513541432023	0.26600001344051	0.478	0.425	1
APOL6	0.0285916797168604	0.290732976292974	0.264	0.207	1
HCFC1R1	0.0291505676875086	0.338738365676215	0.322	0.255	1
MCRIP1	0.0295175153763105	0.258926511575915	0.487	0.425	1
ATG12	0.0296362372912178	0.255444053717699	0.338	0.264	1
HNRNPA1	0.0303340804784546	0.148829077862475	0.939	0.946	1
SRP19	0.0304907185323048	0.342757666131056	0.454	0.402	1
SF1	0.0305089731312073	0.296265348849386	0.489	0.42	1
CLINT1	0.0311957589503698	0.253775996041606	0.324	0.255	1
IRS2	0.0317928064688747	0.273971643162383	0.325	0.257	1
SYK	0.0318201498538799	0.165459292509096	0.452	0.385	1
PUF60	0.0323888580869657	0.281196792648981	0.483	0.41	1
RAN	0.0353237752574799	0.283550254923013	0.777	0.822	1
ARL4C	0.0356519380058934	0.625305911507892	0.29	0.243	1
PDE4B	0.0374331425774144	0.386430961446911	0.37	0.314	1
MBP	0.0377421756403676	0.342181338343099	0.3	0.245	1
MTX1	0.0385891521140097	0.31789561970882	0.26	0.203	1
STAU1	0.0397267420841398	0.255530182847508	0.344	0.264	1
RAB34	0.040177115685685	0.209514213673624	0.317	0.247	1
YTHDF2	0.0409223847915349	0.220523486905304	0.302	0.238	1
RNF114	0.0415143448997352	0.227865485530222	0.362	0.297	1
UBE2A	0.0417862839192321	0.243834704100028	0.466	0.406	1
NUMB	0.0422610559383443	0.378273159771095	0.39	0.33	1
LRPAP1	0.0434472306010227	0.264028469039567	0.543	0.496	1
LSM1	0.0437527146341158	0.277323180423706	0.302	0.241	1
YIF1B	0.0450588189528082	0.223005312242983	0.279	0.218	1
TOM1	0.0455089533147291	0.263911363690713	0.443	0.375	1
SPCS2	0.0459094604896811	0.343878785198867	0.591	0.557	1
ATP1A1	0.0464213333667716	0.251033974166482	0.332	0.272	1
GTF2A2	0.0468058485138056	0.168445082260952	0.522	0.45	1
PIN1	0.0470444795629996	0.328870344979839	0.368	0.307	1
GTF2H5	0.0471384201937088	0.417966923545554	0.308	0.253	1
RTL8C	0.0471474929426171	0.392789629590664	0.302	0.245	1
PBDC1	0.0473616184407515	0.273661271867637	0.256	0.205	1
AIMP1	0.0473631784879721	0.320148596195234	0.389	0.331	1
RASSF5	0.0481638586562462	0.361474370301452	0.285	0.23	1
SRSF3	0.0483609189385768	0.17323292464011	0.698	0.653	1
CISD2	0.0512364911821081	0.446931757529567	0.315	0.266	1
NEDD8	0.0515458856256595	0.163082125066911	0.752	0.716	1
LAMTOR4	0.0534281361387266	0.168974697525227	0.878	0.866	1
SMIM7	0.0558277894105889	0.406686496265606	0.393	0.335	1
EAPP	0.0576907532830927	0.224165094586094	0.41	0.341	1
SAP30BP	0.0581098342970553	0.261520253606576	0.37	0.31	1
NDUFB3	0.060727897101133	0.295207635369277	0.505	0.456	1
RNF141	0.0632780551097347	0.35662198263648	0.382	0.337	1
MRPL15	0.0673015386458789	0.265759837085897	0.259	0.209	1
NAA38	0.0674664072125399	0.189261875139994	0.539	0.492	1
SMNDC1	0.0683863916125354	0.237623770097722	0.279	0.224	1
FUS	0.0685967028881402	0.137698719236436	0.687	0.665	1
HIGD1A	0.0702615981869653	0.369529634339675	0.269	0.222	1
SYF2	0.0709327709195788	0.292090000917569	0.569	0.531	1
HPRT1	0.0723421495087525	0.255032209060984	0.346	0.282	1
EMC3	0.0736719003333112	0.270024473408541	0.414	0.358	1
ZSWIM7	0.0793391811831597	0.273845232649072	0.253	0.199	1
PPP2R5C	0.0835851833231468	0.233565406585249	0.257	0.209	1
ZMIZ1	0.0867983084556983	0.302942159854866	0.294	0.243	1
THOC7	0.08776940370069	0.151892583186057	0.407	0.345	1
IER3IP1	0.0899300141849182	0.326480726279278	0.345	0.289	1
UQCR10	0.0902681640910531	0.131222825748638	0.833	0.87	1
TUFM	0.0916871739490339	0.128416609769005	0.477	0.41	1
MANBA	0.0934205364731479	0.181892518174881	0.37	0.305	1
UBE2V1	0.0961385503706419	0.197542998934609	0.546	0.494	1
NDUFAF3	0.100153709886755	0.251611348581047	0.402	0.351	1
BLOC1S6	0.100536965072638	0.303520535338526	0.387	0.339	1
PNPLA8	0.10528266133575	0.262986593301491	0.292	0.241	1
FAM133B	0.105469755097939	0.310293232738442	0.34	0.289	1
WAC	0.106560573895963	0.279356623421739	0.347	0.295	1
RELA	0.108177598195909	0.159055316647189	0.261	0.209	1
YWHAE	0.111119910185091	0.162195139018124	0.686	0.667	1
HADHB	0.114821275766145	0.270424139163195	0.449	0.395	1
SREK1	0.11683479318964	0.286807137501267	0.261	0.216	1
NDUFA2	0.117062003180739	0.173441885160905	0.654	0.621	1
U2AF2	0.11749672310009	0.109788215863486	0.253	0.205	1
NDUFA6	0.121598903426018	0.244723747983319	0.662	0.64	1
FAM32A	0.123035589630132	0.287761857815282	0.457	0.416	1
LIMS1	0.126062310716497	0.137548826163918	0.633	0.582	1
MS4A7	0.126328170113337	0.139515065230464	0.663	0.632	1
SLC43A3	0.126566358241811	0.110227156814791	0.254	0.207	1
MED10	0.12742114691782	0.20053123706368	0.453	0.393	1
POLR2I	0.129804045831272	0.216254182054198	0.331	0.282	1
RNF149	0.132632975418193	0.212722431814001	0.383	0.326	1
BORCS7	0.137502335883924	0.283940446047624	0.309	0.27	1
QKI	0.138256128854112	0.153992621749629	0.43	0.368	1
CCDC47	0.138320763481613	0.17367088955009	0.266	0.216	1
LAMP2	0.14692425211866	0.16704038302561	0.337	0.287	1
NAA20	0.151076213095819	0.21588398601442	0.384	0.333	1
SLTM	0.151357575433827	0.233167422171447	0.383	0.33	1
COX20	0.159190820744738	0.189712205521281	0.441	0.387	1
HBP1	0.15992139159289	0.300716579820054	0.266	0.226	1
STT3B	0.161724631731726	0.113798627562565	0.252	0.207	1
SELENOF	0.165165440174146	0.173252538870454	0.568	0.548	1
ELOF1	0.174338901580026	0.246742669555725	0.276	0.232	1
TMCO1	0.178409107379839	0.110368643521578	0.408	0.356	1
YY1	0.179188915466917	0.226526148655418	0.307	0.259	1
CIR1	0.180902309616251	0.234876963813922	0.294	0.249	1
PPP1R18	0.182073473595039	0.195197560610564	0.567	0.544	1
PFDN1	0.183815329258433	0.291060591315004	0.394	0.351	1
CHCHD1	0.189698051676197	0.133610424242509	0.284	0.238	1
SPTLC1	0.191489596161345	0.25927926914221	0.266	0.224	1
WDR74	0.195833792847079	0.466542193925544	0.371	0.345	1
ACSL4	0.198116430680777	0.205273480733614	0.255	0.216	1
OTUB1	0.214009126395557	0.134126520618661	0.593	0.557	1
ORMDL1	0.218537399182161	0.140251620673134	0.299	0.255	1
GNG10	0.222612093384996	0.282039649545536	0.499	0.458	1
TRAPPC1	0.22404632096506	0.16290497315402	0.693	0.682	1
MED8	0.23178885449553	0.105268726163828	0.26	0.222	1
CYLD	0.24150052261925	0.184572132945367	0.274	0.236	1
UBR4	0.250991860688238	0.253138152562086	0.324	0.287	1
TOX4	0.262696359095769	0.201530272937799	0.298	0.261	1
MORF4L2	0.270488665519677	0.196195455216088	0.255	0.218	1
NIFK	0.274046213740769	0.227074894153733	0.309	0.274	1
PSMC1	0.274587196407946	0.215746352244482	0.408	0.37	1
SLC25A3	0.275017369873943	0.103630624402945	0.798	0.837	1
ACOT9	0.277827931833438	0.222945734608282	0.289	0.253	1
NDUFB4	0.279529645721935	0.198790439730362	0.687	0.686	1
FKBP3	0.294770064256992	0.113598480454362	0.262	0.228	1
OSTF1	0.302060500633108	0.156464241203559	0.568	0.544	1
PHPT1	0.304580856757312	0.172831060556651	0.591	0.575	1
POLR2K	0.304989297125709	0.16760132683669	0.339	0.301	1
MRPS6	0.317539526164051	0.375738323944277	0.441	0.437	1
PCBD1	0.332539649536562	0.128427659995333	0.274	0.238	1
SRRM1	0.333163094290457	0.134306601447637	0.689	0.701	1
HMGB2	0.33797024408835	0.15876154463506	0.453	0.433	1
TBCA	0.352995730987834	0.214233960009029	0.702	0.711	1
BTF3L4	0.359352888635823	0.140394597405504	0.431	0.4	1
DDX39A	0.361818321539978	0.148312505937903	0.446	0.414	1
FCGR1B	0.363531696340198	0.347130425107734	0.317	0.295	1
LZIC	0.366236836326999	0.139191307983491	0.257	0.226	1
TAPBP	0.381045973119728	0.157082688048867	0.501	0.475	1
HK1	0.384711229675846	0.177205914274905	0.277	0.247	1
SSBP1	0.386114585132105	0.116290389981112	0.637	0.63	1
MRPL11	0.39480044422979	0.199704748673002	0.332	0.303	1
PPP1R7	0.409200459953834	0.115387285591033	0.367	0.328	1
CHCHD5	0.413970517853262	0.128527784029396	0.371	0.335	1
NR3C1	0.421929690624147	0.155912332781347	0.436	0.412	1
NANS	0.430400990734478	0.169465503113136	0.384	0.345	1
MKKS	0.432399785648951	0.157481683268507	0.325	0.293	1
MALAT1	0.43376019320795	0.238094400574397	0.997	0.998	1
CHMP3	0.441635309754598	0.124597175512485	0.397	0.374	1
NCOR1	0.446193607661691	0.100525744744916	0.299	0.274	1
ANXA7	0.485274941380938	0.167534829072975	0.443	0.412	1
FUOM	0.490773124231563	0.12138268693359	0.402	0.379	1
DAD1	0.505265082651823	0.138527107995659	0.697	0.741	1
JPT1	0.514235431121463	0.178899708331382	0.449	0.416	1
PSENEN	0.522892315369486	0.200792539229118	0.38	0.362	1
PSMD9	0.548440622425586	0.106758770710671	0.385	0.356	1
TMEM230	0.640194755215319	0.161869906756927	0.468	0.448	1
SIVA1	0.651709845808536	0.173606329105506	0.483	0.452	1
SARNP	0.777824663229082	0.106262471238774	0.324	0.307	1
MT2A	0.784955238163226	0.512501592835786	0.603	0.632	1
SERPINB1	0.828477453868644	0.102733594413224	0.698	0.695	1
MX1	0.94036912893955	0.125969671302714	0.26	0.259	1
CASP1	0.941428937304529	0.127792475128889	0.568	0.577	1
TPI1	0.967477579219121	0.247489247848138	0.918	0.971	1
SLC2A3	0.970523076675329	0.178881172455214	0.377	0.368	1
C12orf57	0.979878061843613	0.683077916903315	0.572	0.636	1
HSP90B1	0.98772808049745	0.313445575269554	0.689	0.784	1
GYG1	0.990491532314629	0.125664943877568	0.29	0.28	1
TCP1	0.991019982087797	0.105172008757886	0.295	0.282	1
